# Supplementary material for: CA3 hippocampal synaptic plasticity supports ripple physiology during memory consolidation
Source: Nat Commun. 2023 Dec 14;14:8312. doi: 10.1038/s41467-023-42969-x (PMC10721822; doi:10.1038/s41467-023-42969-x)
Supplement: Supplementary file 4 — Source Data [file 41467_2023_42969_MOESM4_ESM.xlsx]

## Sheet: Figure 1
	line	sex	ANIMAL ID	TREATMENT	Injection	remarks	session #1													session #2													session #3													session #4
							Trial 1	Trial 2	Trial 3	Trial 4	Trial 5	Trial 6	Trial 7	Trial 8	Trial 9	mean E	Errors	Success	E/S	Trial 1	Trial 2	Trial 3	Trial 4	Trial 5	Trial 6	Trial 7	Trial 8	Trial 9	mean E	Errors	Success	E/S	Trial 1	Trial 2	Trial 3	Trial 4	Trial 5	Trial 6	Trial 7	Trial 8	Trial 9	mean E	Errors	Success	E/S	Trial 1	Trial 2	Trial 3	Trial 4
	C57Bl6	Male	DG1CLZ	PreLearning	Fab		0	1	0	0	0	1	0	0	2	0.444444	4	9	0.444444	1	0	0	0	1	0	0	0	0	0.222222	2	9	0.222222	0	0	0	0	0	0	0	1	0	0.111111	1	9	0.111111	1	1	0	3
	C57Bl6	Male	DG4CLZ	PreLearning	Fab		5	0	1	1	0	0	2	0	4	1.44444	13	8	1.625	0	1	0	0	1	1	2	0	0	0.555556	5	9	0.555556	0	3	0	0	2	0	0	0	0	0.555556	5	9	0.555556	2	2	0	0
	C57Bl6	Male	DG10CLZ	PreLearning	Fab		0	3	0	2	0	2	0	3	3	1.44444	13	9	1.44444	0	0	0	2	0	3	0	0	1	0.666667	6	9	0.666667	4	3	0	0	1	0	0	1	0	1	9	9	1	2	0	1	2
	C57Bl6	Male	DG23CLZ	PreLearning	Fab		2	0	0	2	0	1	1	0	1	0.777778	7	9	0.777778	0	0	1	0	0	0	3	1	2	0.777778	7	9	0.777778	0	0	0	1	1	1	1	0	0	0.444444	4	9	0.444444	0	0	1	1
	C57Bl6	Male	DG22CLZ	PreLearning	Fab		2	0	1	0	1	0	0	0	1	0.555556	5	9	0.555556	1	3	1	1	0	0	1	1	0	0.888889	8	9	0.888889	0	1	1	1	0	0	2	0	2	0.777778	7	9	0.777778	0	0	0	0
	C57Bl6	Male	DG135 HEO	PreLearning	Fab		0	3	0	1	3	1	0	1	1	1.11111	10	9	1.11111	2	1	1	0	0	0	0	1	1	0.666667	6	9	0.666667	0	0	2	1	0	1	0	0	2	0.666667	6	9	0.666667	1	1	2	1
	C57Bl6	Male	DG137 HEO	PreLearning	Fab		1	1	0	0	0	0	0	0	1	0.333333	3	9	0.333333	1	0	2	2	0	0	1	4	0	1.11111	10	9	1.11111	0	0	1	3	3	1	2	0	0	1.11111	10	9	1.11111	0	0	0	0
	C57Bl6	Male	DG132 HEO	PreLearning	Fab		1	0	3	0	0	0	0	1	0	0.555556	5	9	0.555556	2	0	0	1	0	1	1	3	1	1	9	9	1	0	0	2	0	1	1	1	1	1	0.777778	7	9	0.777778	1	1	1	0
	C57Bl6	Male	138 HEO	PreLearning	Fab		0	1	0	1	1	2	2	0	1	0.888889	8	9	0.888889	0	0	1	2	1	0	1	1	0	0.666667	6	9	0.666667	2	0	1	0	0	1	0	0	0	0.444444	4	9	0.444444	0	1	0	0
	C57Bl6	Male	140 HEO	PreLearning	Fab		1	5	0	3	0	0	1	2	0	1.33333	12	8	1.5	1	0	1	1	3	0	0	1	0	0.777778	7	9	0.777778	1	1	3	3	0	1	0	0	0	1	9	9	1	1	5	1	0
	C57Bl6	Male	4 n28718 HEO	PreLearning	FAB		5	0	3	2	1	0	0	5	4	2.22222	20	7	2.85714	0	0	0	0	0	0	0	0	0	0	0	9	0	0	2	1	0	2	1	3	0	0	1	9	9	1	0	1	0	0
	C57Bl6	Male	5 n28719 HEO	PreLearning	FAB		0	3	0	1	5	1	0	1	1	1.33333	12	8	1.5	2	0	0	1	0	0	0	1	0	0.444444	4	9	0.444444	0	0	0	1	0	3	0	0	0	0.444444	4	9	0.444444	0	1	0	0
	C57Bl6	Male	2 n28716 HEO	PreLearning	FAB		0	2	0	0	2	0	2	1	5	1.33333	12	8	1.5	2	0	0	2	0	1	0	2	1	0.888889	8	9	0.888889	0	0	0	2	0	0	1	1	0	0.444444	4	9	0.444444	0	0	0	0
	C57Bl6	Male	6 n28885 HEO	PreLearning	FAB		2	0	2	0	0	0	0	2	4	1.11111	10	9	1.11111	0	1	0	3	0	2	3	2	1	1.33333	12	9	1.33333	0	0	3	0	1	1	0	1	1	0.777778	7	9	0.777778	0	0	0	0
	C57Bl6	Male	1 n28884 HEO	PreLearning	FAB		1	2	0	1	0	0	1	0	0	0.555556	5	9	0.555556	1	2	1	0	0	0	0	0	2	0.666667	6	9	0.666667	2	0	0	0	0	0	0	0	0	0.222222	2	9	0.222222	0	0	0	0
	C57Bl6	Male	6 n28720 HEO	PreLearning	FAB		5	0	4	0	3	0	2	0	3	1.88889	17	8	2.125	1	4	0	1	0	0	0	0	0	0.666667	6	9	0.666667	1	0	0	0	3	0	0	2	0	0.666667	6	9	0.666667	0	0	0	0
							Trial 1	Trial 2	Trial 3	Trial 4	Trial 5	Trial 6	Trial 7	Trial 8	Trial 9	mean E	Errors	Success	E/S	Trial 1	Trial 2	Trial 3	Trial 4	Trial 5	Trial 6	Trial 7	Trial 8	Trial 9	mean E	Errors	Success	E/S	Trial 1	Trial 2	Trial 3	Trial 4	Trial 5	Trial 6	Trial 7	Trial 8	Trial 9	mean E	Errors	Success	E/S	Trial 1	Trial 2	Trial 3	Trial 4
	C57Bl6	Male	DG9 CLZ	PreLearning	IgG		1	0	2	1	1	1	0	0	0	0.666667	6	9	0.666667	0	0	1	0	0	0	0	0	0	0.111111	1	9	0.111111	1	0	0	2	0	0	0	0	2	0.555556	5	9	0.555556	1	0	0	0
	C57Bl6	Male	DG2 CLZ	PreLearning	IgG		0	0	0	0	0	0	0	1	1	0.222222	2	9	0.222222	0	0	0	0	2	0	3	0	0	0.555556	5	9	0.555556	0	2	1	1	1	0	1	0	5	1.22222	11	9	1.22222	0	5	0	0
	C57Bl6	Male	DG6 CLZ	PreLearning	IgG		0	4	1	5	2	0	1	0	1	1.55556	14	8	1.75	1	4	1	1	0	1	0	0	0	0.888889	8	9	0.888889	2	3	1	1	0	1	0	0	0	0.888889	8	9	0.888889	0	1	1	2
	C57Bl6	Male	DG189 CLZ	PreLearning	IgG		0	3	3	2	0	2	0	2	1	1.44444	13	9	1.44444	2	0	0	0	1	0	0	0	0	0.333333	3	9	0.333333	1	2	5	3	0	1	0	1	0	1.44444	13	8	1.625	0	0	2	0
	C57Bl6	Male	DG148 CLZ	PreLearning	IgG		0	2	2	0	0	0	0	0	0	0.444444	4	9	0.444444	0	0	0	0	2	2	0	1	0	0.555556	5	9	0.555556	0	1	3	0	0	0	4	0	0	0.888889	8	9	0.888889	0	0	1	0
	C57Bl6	Male	130 HEO	PreLearning	IgG		0	0	1	1	0	1	1	0	0	0.444444	4	9	0.444444	0	0	3	0	0	1	0	0	0	0.444444	4	9	0.444444	1	0	1	0	0	0	2	0	0	0.444444	4	9	0.444444	0	0	0	1
	C57Bl6	Male	133 HEO	PreLearning	IgG		1	0	0	0	1	0	1	1	1	0.555556	5	9	0.555556	2	0	1	1	0	0	0	0	0	0.444444	4	9	0.444444	1	0	0	0	2	0	0	1	1	0.555556	5	9	0.555556	1	0	0	1
	C57Bl6	Male	139 HEO	PreLearning	IgG		4	0	4	2	0	2	1	2	0	1.66667	15	9	1.66667	0	0	5	0	2	0	0	0	0	0.777778	7	8	0.875	2	1	1	2	0	2	0	1	0	1	9	9	1	0	0	0	1
	C57Bl6	Male	141 HEO	PreLearning	IgG		4	0	0	0	0	1	0	4	0	1	9	9	1	1	0	5	0	5	0	1	0	0	1.33333	12	7	1.71429	1	4	2	1	1	1	0	1	0	1.22222	11	9	1.22222	0	4	2	0
	C57Bl6	Male	136 HEO	PreLearning	IgG		2	2	0	5	0	2	0	5	2	2	18	7	2.57143	2	2	1	0	3	1	1	0	0	1.11111	10	9	1.11111	1	3	0	2	0	0	1	1	0	0.888889	8	9	0.888889	0	0	0	0
	C57Bl6	Male	137 HEO	PreLearning	IgG		0	4	0	0	1	0	3	1	1	1.11111	10	9	1.11111	0	4	0	1	0	2	0	2	1	1.11111	10	9	1.11111	1	1	4	0	0	3	0	0	2	1.22222	11	9	1.22222	4	0	0	0
	C57Bl6	Male	2 n°27865 HEO	PreLearning	IGG		0	0	0	0	5	0	5	2	2	1.55556	14	7	2	0	5	2	1	0	3	1	0	0	1.33333	12	8	1.5	0	0	0	0	0	1	0	0	0	0.111111	1	9	0.111111	0	1	0	1
	C57Bl6	Male	3 n27866 HEO	PreLearning	IGG		0	0	1	3	0	3	0	0	1	0.888889	8	9	0.888889	0	0	1	0	0	1	1	0	2	0.555556	5	9	0.555556	0	0	0	0	2	0	0	1	0	0.333333	3	9	0.333333	1	0	0	0
	C57Bl6	Male	4 n 27867 HEO	PreLearning	IGG		0	0	0	3	1	1	3	0	0	0.888889	8	9	0.888889	1	1	2	3	0	0	2	1	1	1.22222	11	9	1.22222	0	0	0	0	0	0	1	0	2	0.333333	3	9	0.333333	4	0	0	0
	C57Bl6	Male	5 n 27868 HEO	PreLearning	IGG		0	0	1	0	0	1	2	0	1	0.555556	5	9	0.555556	0	1	0	1	0	1	0	0	0	0.333333	3	9	0.333333	3	0	1	1	2	0	1	0	1	1	9	9	1	0	0	2	0
	C57Bl6	Male	6 n 27869 HEO	PreLearning	IGG		0	1	0	0	1	0	0	0	0	0.222222	2	9	0.222222	0	2	0	2	0	0	2	1	0	0.777778	7	9	0.777778	3	1	0	0	0	0	0	0	0	0.444444	4	9	0.444444	0	0	0	1
	C57Bl6	Male	7 n 27870 HEO	PreLearning	IGG		5	0	5	0	5	0	5	1	0	2.33333	21	5	4.2	2	0	1	0	0	2	0	1	0	0.666667	6	9	0.666667	3	0	0	0	1	1	1	2	0	0.888889	8	9	0.888889	1	0	1	1
	line	sex	ANIMAL ID	TREATMENT	Injection		session #1													session #2													session #3													session #4
							Trial 1	Trial 2	Trial 3	Trial 4	Trial 5	Trial 6	Trial 7	Trial 8	Trial 9	mean E	Errors	Success	E/S	Trial 1	Trial 2	Trial 3	Trial 4	Trial 5	Trial 6	Trial 7	Trial 8	Trial 9	mean E	Errors	Success	E/S	Trial 1	Trial 2	Trial 3	Trial 4	Trial 5	Trial 6	Trial 7	Trial 8	Trial 9	mean E	Errors	Success	E/S	Trial 1	Trial 2	Trial 3	Trial 4
	C57Bl6	Male	DG 103FAB	Post rest	Fab		3	0	0	0	3	0	0	1	4	1.22222	11	9	1.22222	1	0	0	0	0	0	0	0	1	0.222222	2	9	0.222222	1	0	0	0	0	0	0	0	1	0.222222	2	9	0.222222	1	0	0	0
	C57Bl6	Male	DG153 FAB	Post rest	Fab		3	1	1	0	0	0	3	0	3	1.22222	11	9	1.22222	0	0	1	1	0	3	1	1	0	0.777778	7	9	0.777778	0	0	1	0	0	0	0	0	0	0.111111	1	9	0.111111	2	0	1	0
	C57Bl6	Male	DG165 FAB	Post rest	Fab		1	0	1	0	0	0	0	0	0	0.222222	2	9	0.222222	2	2	0	2	0	1	0	0	0	0.777778	7	9	0.777778	0	1	0	0	0	0	0	0	1	0.222222	2	9	0.222222	0	1	0	0
	C57Bl6	Male	DG170 FAB	Post rest	Fab		0	0	2	1	1	1	1	3	0	1	9	9	1	0	0	0	1	0	4	1	1	1	0.888889	8	9	0.888889	0	0	0	1	0	0	2	1	1	0.555556	5	9	0.555556	0	2	0	0
	C57Bl6	Male	HEO 14	Post rest	Fab		1	0	0	1	2	1	0	1	0	0.666667	6	9	0.666667	0	0	0	0	1	2	0	2	1	0.666667	6	9	0.666667	0	0	0	1	1	0	0	0	0	0.222222	2	9	0.222222	0	1	0	0
	C57Bl6	Male	HEO123	Post rest	Fab		0	1	0	1	0	3	0	2	1	0.888889	8	9	0.888889	0	0	1	1	3	0	2	0	0	0.777778	7	9	0.777778	0	1	0	1	0	0	0	2	0	0.444444	4	9	0.444444	2	0	0	0
							Trial 1	Trial 2	Trial 3	Trial 4	Trial 5	Trial 6	Trial 7	Trial 8	Trial 9	mean E	Errors	Success	E/S	Trial 1	Trial 2	Trial 3	Trial 4	Trial 5	Trial 6	Trial 7	Trial 8	Trial 9	mean E	Errors	Success	E/S	Trial 1	Trial 2	Trial 3	Trial 4	Trial 5	Trial 6	Trial 7	Trial 8	Trial 9	mean E	Errors	Success	E/S	Trial 1	Trial 2	Trial 3	Trial 4
	C57Bl6	Male	DG151 IgG	Post rest	IgG		1	1	1	0	1	1	1	2	0	0.888889	8	9	0.888889	0	0	0	0	2	0	0	0	2	0.444444	4	9	0.444444	0	0	0	0	1	1	0	0	1	0.333333	3	9	0.333333	0	1	0	2
	C57Bl6	Male	DG105 IgG	Post rest	IgG		5	0	5	0	5	0	0	0	0	1.66667	15	6	2.5	0	0	0	0	0	0	2	1	1	0.444444	4	9	0.444444	0	0	0	0	0	1	0	0	0	0.111111	1	9	0.111111	1	0	1	0
	C57Bl6	Male	DG104 IgG	Post rest	IgG		3	4	0	1	0	0	1	0	1	1.11111	10	9	1.11111	1	0	1	2	1	0	1	0	1	0.777778	7	9	0.777778	0	0	0	0	2	1	1	0	1	0.555556	5	9	0.555556	0	0	1	0
	C57Bl6	Male	DG 54 IgG	Post rest	IgG		0	1	0	0	0	0	2	1	1	0.555556	5	9	0.555556	0	1	2	1	1	0	0	0	1	0.666667	6	9	0.666667	0	0	1	0	0	0	0	0	1	0.222222	2	9	0.222222	0	0	1	0
	C57Bl6	Male	176HEO	Post rest	IgG		0	3	0	1	2	1	0	1	1	1	9	9	1	1	0	0	0	2	2	1	0	1	0.777778	7	9	0.777778	1	0	0	0	0	1	1	1	0	0.444444	4	9	0.444444	0	0	1	0
	C57Bl6	Male	122HEO	Post rest	IgG		4	1	0	0	0	0	0	1	0	0.666667	6	9	0.666667	0	2	0	0	0	2	0	1	0	0.555556	5	9	0.555556	0	0	0	0	1	0	0	0	1	0.222222	2	9	0.222222	1	0	0	1
	C57Bl6	Male	121HEO	Post rest	IgG		3	0	0	0	1	0	1	0	0	0.555556	5	9	0.555556	0	2	2	1	0	1	0	0	0	0.666667	6	9	0.666667	0	1	0	0	1	0	0	0	0	0.222222	2	9	0.222222	0	0	0	0
	line	sex	ANIMAL ID	TREATMENT	Injection		session #1													session #2													session #3													session #4
							Trial 1	Trial 2	Trial 3	Trial 4	Trial 5	Trial 6	Trial 7	Trial 8	Trial 9	mean E	Errors	Success	E/S	Trial 1	Trial 2	Trial 3	Trial 4	Trial 5	Trial 6	Trial 7	Trial 8	Trial 9	mean E	Errors	Success	E/S	Trial 1	Trial 2	Trial 3	Trial 4	Trial 5	Trial 6	Trial 7	Trial 8	Trial 9	mean E	Errors	Success	E/S	Trial 1	Trial 2	Trial 3	Trial 4
	C57Bl6	Male	DGB4 CLZ	Pre rest	Fab		3	2	0	0	1	2	1	2	2	1.44444	13	9	1.44444	0	0	0	0	1	1	1	1	2	0.666667	6	9	0.666667	0	0	0	2	1	0	1	0	1	0.555556	5	9	0.555556	0	0	0	1
	C57Bl6	Male	DGB5 CLZ	Pre rest	Fab		1	0	0	0	0	0	1	0	0	0.222222	2	9	0.222222	5	0	2	0	0	0	0	0	1	0.888889	8	8	1	0	1	0	0	0	1	0	0	0	0.222222	2	9	0.222222	1	1	0	1
	C57Bl6	Male	DGB1CLZ	Pre rest	Fab		3	0	1	0	0	0	2	0	0	0.666667	6	9	0.666667	1	3	0	0	0	0	0	0	1	0.555556	5	9	0.555556	0	0	0	0	1	1	0	0	0	0.222222	2	9	0.222222	0	2	1	0
	C57Bl6	Male	DGB8CLZ	Pre rest	Fab		1	0	0	0	1	1	0	0	0	0.333333	3	9	0.333333	0	1	0	0	0	0	0	0	1	0.222222	2	9	0.222222	0	1	0	0	0	0	0	1	0	0.222222	2	9	0.222222	0	0	0	1
	C57Bl6	Male	HPC130 HEO	Pre rest	Fab		5	0	0	0	5	0	3	0	0	1.44444	13	7	1.85714	0	1	1	3	0	0	0	5	0	1.11111	10	8	1.25	0	0	0	0	2	0	0	0	3	0.555556	5	9	0.555556	1	0	1	1
	C57Bl6	Male	HPC174 HEO	Pre rest	Fab		0	5	0	0	2	0	0	0	1	0.888889	8	8	1	0	0	0	0	0	0	0	0	0	0	0	9	0	0	0	1	0	0	0	0	1	0	0.222222	2	9	0.222222	0	0	1	1
							Trial 1	Trial 2	Trial 3	Trial 4	Trial 5	Trial 6	Trial 7	Trial 8	Trial 9	mean E	Errors	Success	E/S	Trial 1	Trial 2	Trial 3	Trial 4	Trial 5	Trial 6	Trial 7	Trial 8	Trial 9	mean E	Errors	Success	E/S	Trial 1	Trial 2	Trial 3	Trial 4	Trial 5	Trial 6	Trial 7	Trial 8	Trial 9	mean E	Errors	Success	E/S	Trial 1	Trial 2	Trial 3	Trial 4
	C57Bl6	Male	DGB3 CLZ	Pre rest	IgG		3	0	0	1	5	0	0	0	4	1.44444	13	8	1.625	0	2	0	1	0	1	0	1	0	0.555556	5	9	0.555556	2	0	1	0	2	0	1	0	1	0.777778	7	9	0.777778	0	1	0	0
	C57Bl6	Male	DGB6 CLZ	Pre rest	IgG		0	1	1	4	0	0	0	0	0	0.666667	6	9	0.666667	0	0	0	0	0	0	1	0	0	0.111111	1	9	0.111111	1	0	0	0	0	0	3	0	1	0.555556	5	9	0.555556	0	0	0	0
	C57Bl6	Male	DGB2 CLZ	Pre rest	IgG		0	0	0	0	0	0	0	0	1	0.111111	1	9	0.111111	1	1	2	0	1	0	0	0	0	0.555556	5	9	0.555556	0	0	0	0	0	0	0	0	1	0.111111	1	9	0.111111	0	0	0	0
	C57Bl6	Male	DGB7 CLZ	Pre rest	IgG		0	0	0	0	1	0	0	0	0	0.111111	1	9	0.111111	3	0	0	0	0	1	0	1	0	0.555556	5	9	0.555556	1	3	1	1	2	1	2	0	0	1.22222	11	9	1.22222	1	1	0	0
	C57Bl6	Male	DGB9 CLZ	Pre rest	IgG		2	0	1	1	0	0	0	0	1	0.555556	5	9	0.555556	0	2	0	0	1	0	1	0	0	0.444444	4	9	0.444444	0	0	0	0	0	0	1	0	0	0.111111	1	9	0.111111	0	0	0	0
	C57Bl6	Male	HPC129 HEO	Pre rest	IgG		0	0	0	0	0	0	0	0	0	0	0	9	0	0	0	0	0	0	4	0	0	0	0.444444	4	9	0.444444	2	0	1	0	1	0	0	0	1	0.555556	5	9	0.555556	2	3	0	1
	C57Bl6	Male	HPC125 HEO	Pre rest	IgG		2	0	0	5	0	1	0	4	1	1.44444	13	8	1.625	0	0	2	1	0	1	1	0	1	0.666667	6	9	0.666667	0	1	0	2	1	3	1	0	0	0.888889	8	9	0.888889	0	0	1	0
	C57Bl6	Male	HPC171HEO	Pre rest	IgG		1	3	1	0	0	0	0	0	0	0.555556	5	9	0.555556	1	1	2	0	0	1	0	4	1	1.11111	10	9	1.11111	1	1	0	0	2	3	1	1	0	1	9	9	1	0	0	0	0
	C57Bl6	Male	HPC172HEO	Pre rest	IgG		0	3	2	0	5	1	1	0	1	1.44444	13	8	1.625	0	3	0	0	0	4	0	2	0	1	9	9	1	0	0	3	0	0	2	1	0	0	0.666667	6	9	0.666667	0	0	2	0
						PANEL 1d																	PANEL 1e											PANEL 1f											PANEL 1g
								MEAN																	PreLearning		Fab		PreLearning		IgG					Pre rest		Fab		Pre rest		IgG					Post rest		Fab
											Session1	Session2	Session3	Session4	Session5	Session6	Session7	Session8	Session9	Session10					S1	S4	S5		S1	S4	S5					S1	S4	S5		S1	S4	S5					S1	S4	S5
								Post rest		Fab	0.87037	0.685185	0.296296	0.388889	0.388889	0.222222	0.277778	0.537037	0.37037	0.296296					0.44	0.56	0.44		0.67	0.22	0.89					1.44	0.44	0.11		1.44	0.33	1.33					1.22	0.22	0.44
								Post rest		IgG	0.920635	0.619048	0.301587	0.285714	0.126984	0.460317	0.412698	0.269841	0.190476	0.206349					1.44	0.56	0.44		0.22	0.89	1.11					0.22	0.67	0.89		0.67	0.44	0.33					1.22	0.67	0.44
								PreLearning		Fab	1.08333	0.708333	0.652778	0.381944	0.361111	0.362963	0.486111	0.340278	0.375	0.318519					1.44	0.67	0.11		1.56	0.56	1.33					0.67	0.56	0.33		0.11	0.11	0.56					0.22	0.44	0.33
								PreLearning		IgG	1.03268	0.738562	0.79085	0.522876	0.941176	0.908497	0.75817	0.594771	0.627451	0.490196					0.78	0.56	0.11		1.44	0.89	1					0.33	0.22	0.22		0.11	0.44	0.33					1	0.33	0.44
								Pre rest		Fab	0.833333	0.574074	0.333333	0.444444	0.351852	0.388889	0.296296	0.314815	0.185185	0.148148					0.56	0.11	0.56		0.44	0.11	0.33					1.44	0.44	0.11		0.56	0	1					0.67	0.11	0.22
								Pre rest		IgG	0.703704	0.604938	0.654321	0.37037	0.888889	0.814815	0.617284	0.555556	0.320988	0.320988					1.11	0.67	0.89		0.44	0.22	0.78					0.89	0.33	0.44		0	1.22	1.11					0.89	0.56	0.44
																									0.33	0.22	0.11		0.56	0.89	0.33									1.44	0.11	1.22
																									0.56	0.33	0.78		1.67	0.44	1.11									0.56	0.44	1.11
								SEM																	0.89	0.44	0.44		1	1.22	1.22									1.44	0.22	1
											Session1	Session2	Session3	Session4	Session5	Session6	Session7	Session8	Session9	Session10					1.33	0.78	0.11		2	0.56	1.33
								Post rest		Fab	0.14	0.0969352	0.0682929	0.0848625	0.0379517	0.0496904	0.0687932	0.160802	0.10987	0.0549348					2.22	0.22	0.33		1.11	0.67	0.78
								Post rest		IgG	0.148902	0.0534365	0.0579601	0.0902578	0.02898	0.119839	0.0829862	0.0679642	0.0755707	0.0564925					1.33	0.22	0.33		1.56	0.44	0.67
								PreLearning		Fab	0.134371	0.0804277	0.0730543	0.0582396	0.0578241	0.0667878	0.0671855	0.046997	0.0791382	0.0456033					1.33	0.22	0.33		0.89	0.22	1
								PreLearning		IgG	0.153264	0.0908591	0.092807	0.0742701	0.0774724	0.149508	0.0977392	0.145727	0.0957243	0.0756591					1.11	0	0.22		0.89	0.56	0.67
								Pre rest		Fab	0.21612	0.168305	0.0702728	0.06415	0.119728	0.0848625	0.0936971	0.053029	0.0234243	0.0549348					0.56	0.11	0.22		0.56	0.22	1.33
								Pre rest		IgG	0.200308	0.0999161	0.124838	0.120014	0.126957	0.1283	0.131091	0.0667695	0.0679012	0.0653272					1.89	0.44	0.33		0.22	0.33	1.22
																													2.33	0.44	0.89
[truncated: 87 more columns]

## Sheet: figure 2
	Pre-learning IGG (n=17)										Pre-learning FaB (n=16)											Panel a	Session #1 FaB					Panel b	Session #1 FaB											Panel c	no VTE runs				Panel d	error rates VTE no VTE time courses
																							no VTE runs		VTE runs																	session #1	session #5
	animals	sessions	total run	VTE run	VTE success	VTE errors	no VTE run	no VTE success	no VTE errors		animals	sessions	total run	VTE run	VTE success	VTE errors	no VTE run	no VTE success	no VTE errors									FaB	S1	all runs	18.3125	1.0829	no VTE runs	10.5	1.3006	VTE runs	7.8125	0.9319		FaB	0	3	1		FaB	S1	VTE runs	0.3789	0.0548
																							error rate	probability	error rate	probability			S2		15.375	0.7238		7.9375	0.5949		7.4375	0.7744			0.0667	4	1			S2		0.2861	0.0389
	DG9	S1	14	13	8	5	1	1	0		DG1	S1	13	4	3	1	9	6	3			FaB	0.33	0	0	0			S3		14.8125	0.6404		6.9375	0.5879		7.875	0.8056			0.1333	4	2			S3		0.2764	0.0394
		S2	10	8	7	1	2	2	0			S2	11	4	3	1	7	6	1				0.38	0.0667	0	0.0667			S4		12.375	0.499		5.5	0.7692		6.875	0.5313			0.2	4	3			S4		0.1931	0.0376
		S3	13	12	8	4	1	0	1			S3	10	3	3	0	7	6	1				0.5	0.1333	0.13	0.1333			S5		12.1875	0.4934		5.75	0.8588		6.4375	0.6517			0.2667	8	4			S5		0.1456	0.0317
		S4	11	7	6	1	4	3	1			S4	14	5	4	1	9	5	4				0.5	0.2	0.2	0.2			S6		12.2667	0.6208		6.8667	1.0773		5.4	0.7734			0.3333	8	4			S6		0.1077	0.0381
		S5	17	11	6	5	6	3	3			S5	13	5	3	2	8	6	2				0.5	0.2667	0.25	0.2667			S7		13.375	0.6047		8.125	0.9259		5.25	0.8292			0.4	9	5			S7		0.0661	0.0301
		S6	21	13	7	6	8	2	6			S6	10	5	5	0	5	4	1				0.61	0.3333	0.3	0.3333			S8		11.9333	0.4306		7.3125	0.907		5.0667	0.7268			0.4667	11	5			S8		0.0899	0.0458
		S7	17	10	4	6	7	4	3			S7	10	1	1	0	9	8	1				0.62	0.4	0.33	0.4			S9		11.7333	0.636		6.875	1.3475		5.8667	0.798			0.5333	12	5			S9		0.1437	0.0447
		S8	15	7	4	3	8	4	4			S8	15	6	3	3	9	6	3				0.63	0.4667	0.38	0.4667			S10		11.8667	0.4239		7.4667	0.9994		4.4	0.8772			0.6	12	6			S10		0.1175	0.0417
		S9	20	5	2	3	15	5	10			S9	13	7	6	1	6	3	3				0.63	0.5333	0.4	0.5333															0.6667	13	7
		S10	11	9	8	1	2	1	1			S10	13	2	2	0	11	7	4				0.67	0.6	0.5	0.6		IGG	S1	all runs	17.7059	1.1936	no VTE runs	9.8824	1.5384	VTE runs	7.8235	0.81			0.7333	13	7		IGG	S1	VTE runs	0.3948	0.0413
																							0.67	0.6667	0.5	0.6667			S2		14.9412	0.7499		8.7647	1.1743		6.7059	0.9106			0.8	14	8			S2		0.3939	0.0653
	DG2	S1	11	5	5	0	6	4	2		DG4	S1	21	10	6	4	11	2	9				0.67	0.7333	0.58	0.7333			S3		15.9412	0.8065		8.0588	1.1423		7.8824	0.8989			0.8667	14	11			S3		0.3751	0.0514
		S2	14	8	7	1	6	2	4			S2	14	6	6	0	8	3	5				0.71	0.8	0.58	0.8			S4		13.5882	0.6534		7.9412	0.9567		5.6471	0.612			0.9333	18	11			S4		0.2004	0.0444
		S3	19	7	5	2	12	3	9			S3	14	4	2	2	10	7	3				0.75	0.8667	0.6	0.8667			S5		17.2353	0.6994		10.2353	1.2963		7	0.9926			1	21	12			S5		0.4217	0.0589
		S4	16	7	5	2	9	3	6			S4	14	8	5	3	6	4	2				0.76	0.9333	0.64	0.9333			S6		16.8824	1.2244		10.8235	1.3291		6.0588	0.8806								S6		0.3235	0.0627
		S5	19	9	6	3	10	3	7			S5	13	6	5	1	7	4	3				0.82	1	0.67	1			S7		15.5294	0.8095		10.6471	1.0288		4.8824	0.8308		IGG	0	1	0			S7		0.2616	0.0616
		S6	21	7	2	5	14	6	8			S6	14	6	4	2	8	5	3										S8		14.0588	1.208		8.7059	1.0028		5.3529	0.9032			0.0625	3	6			S8		0.1828	0.0607
		S7	14	6	5	1	8	4	4			S7	14	6	6	0	8	3	5										S9		14.3529	0.757		9.0588	0.9567		5.2941	0.8735			0.125	4	6			S9		0.2427	0.0714
		S8	24	16	7	9	8	1	7			S8	15	8	4	4	7	5	2										S10		13.3529	0.6639		7.5294	1.0436		5.8235	0.971			0.1875	5	7			S10		0.2429	0.0479
		S9	18	7	2	5	11	6	5			S9	9	4	4	0	5	5	0												mean	SEM		mean	SEM		mean	SEM			0.25	6	7					mean	SEM
		S10	14	5	2	3	9	7	2			S10	12	6	5	1	6	4	2																						0.3125	6	7
																																									0.375	7	7
	DG6	S1	22	12	7	5	10	1	9		DG10	S1	22	10	5	5	12	4	8																						0.4375	8	7
		S2	18	12	7	5	6	2	4			S2	15	7	6	1	8	3	5																						0.5	8	10
		S3	17	11	7	4	6	2	4			S3	18	12	8	4	6	1	5																						0.5625	9	10
		S4	14	10	6	4	4	3	1			S4	15	7	4	3	8	5	3																						0.625	9	11
		S5	20	13	6	7	7	2	5			S5	10	9	8	1	1	1	0																						0.6875	10	11
		S6	25	12	6	6	13	2	11			S6	15	10	8	2	5	1	4																						0.75	14	14
		S7	13	5	4	1	8	5	3			S7	16	9	8	1	7	1	6																						0.8125	17	15
		S8	21	8	4	4	13	4	9			S8	10	8	8	0	2	1	1																						0.875	17	16
		S9	14	4	4	0	10	5	5			S9	13	3	2	1	10	7	3																						0.9375	22	19
		S10	16	9	6	3	7	3	4			S10	--	--	--	--	--	--	--																						1	22	21
	DG 189	S1	22	5	3	2	17	6	11		DG23	S1	16	13	8	5	3	1	2
		S2	12	5	5	0	7	4	3			S2	16	10	6	4	6	3	3
		S3	21	12	5	7	9	3	6			S3	13	10	8	2	3	1	2
		S4	17	7	6	1	10	3	7			S4	14	9	6	3	5	3	2
		S5	18	7	5	2	11	4	7			S5	10	6	5	1	4	4	0
		S6	18	4	1	3	14	8	6			S6	11	3	3	0	8	6	2
		S7	18	2	1	1	16	7	9			S7	16	9	6	3	7	3	4
		S8	11	7	6	1	4	3	1			S8	11	6	6	0	5	3	2
		S9	16	10	6	4	6	3	3			S9	11	7	6	1	4	3	1
		S10	19	11	8	3	8	1	7			S10	13	10	7	3	3	2	1
	DG 148	S1	13	10	7	3	3	2	1		DG22	S1	14	10	7	3	4	2	2
		S2	14	9	6	3	5	3	2			S2	17	9	6	3	8	3	5
		S3	17	13	7	6	4	2	2			S3	16	7	5	2	9	4	5
		S4	10	7	7	0	3	2	1			S4	10	7	7	0	3	2	1
		S5	12	12	9	3	0	0	0			S5	14	11	7	4	3	2	1
		S6	11	9	7	2	2	2	0			S6	--	--	--	--	--	--	--
		S7	16	11	5	6	5	4	1			S7	18	8	7	1	10	2	8
		S8	9	6	6	0	3	3	0			S8	11	6	5	1	5	4	1
		S9	13	6	5	1	7	4	3			S9	12	9	8	1	3	1	2
		S10	11	6	4	2	5	5	0			S10	10	2	2	0	8	7	1
	130 HEO	S1	13	8	7	1	5	2	3		DG135 HEO	S1	19	6	4	2	13	5	8
		S2	13	10	6	4	3	3	0			S2	15	5	3	2	10	6	4
		S3	13	9	7	2	4	2	2			S3	15	7	5	2	8	4	4
		S4	11	8	7	1	3	2	1			S4	15	6	4	2	9	5	4
		S5	16	6	5	1	10	4	6			S5	17	5	4	1	12	5	7
		S6	12	7	6	1	5	3	2			S6	17	4	3	1	13	6	7
		S7	15	5	4	1	10	5	5			S7	13	1	1	0	12	8	4
		S8	10	4	4	0	6	5	1			S8	14	2	2	0	12	7	5
		S9	10	4	4	0	6	5	1			S9	14	2	1	1	12	8	4
		S10	13	5	4	1	8	5	3			S10	10	2	1	1	8	7	1
	133 HEO	S1	14	10	7	3	4	2	2		DG137 HEO	S1	12	8	7	1	4	2	2
		S2	13	7	5	2	6	4	2			S2	19	6	4	2	13	5	8
		S3	14	6	4	2	8	5	3			S3	19	12	7	5	7	2	5
		S4	17	7	4	3	10	5	5			S4	11	6	6	0	5	3	2
		S5	12	5	5	0	7	4	3			S5	10	4	4	0	6	5	1
		S6	15	3	2	1	12	7	5			S6	14	1	1	0	13	8	5
		S7	20	4	4	0	16	5	11			S7	16	1	1	0	15	8	7
		S8	9	2	2	0	7	7	0			S8	--	--	0	--	14	9	5
		S9	12	0	0	0	12	9	3			S9	--	--	0	--	19	9	10
		S10	11	2	2	0	9	7	2			S10	16	1	1	0	15	8	7
	139 HEO	S1	24	7	4	3	17	4	13		DG132 HEO	S1	14	10	8	2	4	1	3
		S2	15	1	1	0	14	7	7			S2	18	8	4	4	10	5	5
		S3	18	4	3	1	14	6	8			S3	16	10	7	3	6	2	4
		S4	13	1	1	0	12	8	4			S4	12	7	5	2	5	4	1
		S5	18	2	0	2	16	8	8			S5	15	4	3	1	11	5	6
		S6	17	1	1	0	16	7	9			S6	10	4	4	0	6	5	1
		S7	20	2	1	1	18	9	9			S7	14	1	1	0	13	8	5
		S8	11	1	1	0	10	8	2			S8	10	3	3	0	7	6	1
		S9	12	1	1	0	11	8	3			S9	13	2	1	1	11	8	3
		S10	10	0	0	0	10	9	1			S10	12	0	0	0	12	9	3
	141 HEO	S1	18	4	2	2	14	6	8		138 HEO	S1	17	5	5	0	12	4	8
		S2	19	3	1	2	16	6	10			S2	15	5	4	1	10	5	5
		S3	20	5	3	2	15	6	9			S3	13	4	3	1	9	6	3
		S4	20	2	1	1	18	8	10			S4	13	2	2	0	11	7	4
		S5	23	2	1	1	21	8	13			S5	13	2	2	0	11	7	4
		S6	23	3	2	1	20	14	6			S6	14	0	0	0	14	9	5
		S7	14	1	1	0	13	8	5			S7	15	2	2	0	13	7	6
		S8	14	0	0	0	14	9	5			S8	13	2	2	0	11	7	4
		S9	11	4	4	0	7	5	2			S9	12	1	1	0	11	8	3
		S10	12	2	2	0	10	7	3			S10	13	0	0	0	13	9	4
	136 HEO	S1	25	3	1	2	22	6	16		140 HEO	S1	20	12	5	7	8	3	5
		S2	19	1	0	1	18	9	9			S2	16	7	5	2	9	4	5
		S3	17	3	2	1	14	7	7			S3	18	7	3	4	11	6	5
		S4	13	1	1	0	12	7	5			S4	15	7	5	2	8	3	5
		S5	19	0	0	0	19	7	12			S5	10	5	5	0	5	4	1
		S6	24	1	1	0	23	6	17			S6	15	5	3	2	10	6	4
		S7	19	0	0	0	19	7	12			S7	10	6	6	0	4	3	1
		S8	21	3	1	2	18	7	11			S8	11	1	1	0	10	8	2
		S9	17	0	0	0	17	9	8			S9	18	3	3	0	15	6	9
		S10	16	0	0	0	16	8	8			S10	12	5	4	1	7	5	2
	137 HEO	S1	19	12	6	6	7	3	4		2 28718 HEO	S1	27	6	2	4	21	5	16
		S2	19	6	3	3	13	6	7			S2	9	4	4	0	5	5	0
		S3	20	9	5	4	11	4	7			S3	17	11	7	4	6	2	4
		S4	15	7	4	3	8	5	3			S4	11	6	5	1	5	4	1
		S5	16	2	1	1	14	8	6			S5	12	8	7	1	4	2	2
		S6	10	4	4	0	6	5	1			S6	10	8	8	0	2	1	1
		S7	11	3	3	0	8	6	2			S7	14	11	7	4	3	2	1
		S8	12	4	4	0	8	5	3			S8	11	4	4	0	7	5	2
		S9	13	1	1	0	12	8	4			S9	12	10	8	2	2	1	1
		S10	12	0	0	0	12	9	3			S10	12	7	7	0	5	2	3
	27865	S1	21	13	5	8	8	2	6		5 28719 HEO	S1	20	12	5	7	8	3	5
		S2	20	10	4	6	10	4	6			S2	13	9	7	2	4	2	2
		S3	10	5	5	0	5	4	1			S3	13	9	7	2	4	2	2
		S4	13	5	5	0	8	4	4			S4	11	8	6	2	3	3	0
		S5	15	8	4	4	7	5	2			S5	12	7	6	1	5	3	2
		S6	22	10	3	7	12	6	6			S6	9	7	7	0	2	2	0
		S7	14	3	3	0	11	6	5			S7	12	7	7	0	5	2	3
		S8	12	5	5	0	7	4	3			S8	13	6	6	0	7	3	4
		S9	11	5	5	0	6	4	2			S9	10	8	8	0	2	1	1
		S10	11	8	8	0	3	1	2			S10	11	8	7	1	3	2	1
	27866	S1	17	8	5	3	9	4	5		2 28716 HEO	S1	20	2	1	1	18	7	11
		S2	14	6	3	3	8	6	2			S2	17	11	9	2	6	0	6
		S3	12	7	5	2	5	4	1			S3	13	7	6	1	6	3	3
		S4	11	5	5	0	6	4	2			S4	11	11	9	2	0	0	0
		S5	17	10	3	7	7	5	2			S5	12	11	9	2	1	0	1
		S6	17	9	4	5	8	5	3			S6	10	7	6	1	3	3	0
		S7	16	9	5	4	7	4	3			S7	11	8	7	1	3	2	1
		S8	13	8	6	2	5	3	2			S8	11	11	9	2	0	0	0
		S9	14	8	6	2	6	3	3			S9	12	10	9	1	2	0	2
		S10	12	9	7	2	3	2	1			S10	11	8	7	1	3	2	1
	27870	S1	17	8	4	4	9	5	4		1 28885 HEO	S1	19	5	2	3	14	7	7
		S2	11	10	4	6	10	5	5			S2	21	16	8	8	5	1	4
		S3	12	7	5	2	5	4	1			S3	16	13	8	5	3	1	2
		S4	14	6	6	0	8	3	5			S4	9	9	9	0	0	0	0
		S5	15	9	6	3	6	3	3			S5	11	9	7	2	2	2	0
		S6	16	7	5	2	9	4	5			S6	12	11	9	2	1	0	1
		S7	10	3	3	0	7	6	1			S7	11	5	5	0	6	4	2
		S8	12	6	6	0	6	3	3			S8	11	7	7	0	4	2	2
		S9	12	9	9	0	3	3	0			S9	10	8	7	1	2	2	0
		S10	11	9	7	2	2	2	0			S10	12	9	8	1	3	2	1
	27868	S1	14	6	3	3	8	6	2		1 28884 HEO	S1	14	1	1	0	13	8	5
		S2	12	6	4	2	6	5	1			S2	15	5	3	2	10	6	4
		S3	18	14	6	8	4	3	1			S3	11	4	4	0	7	5	2
		S4	11	6	4	2	5	5	0			S4	10	4	4	0	6	5	1
		S5	20	5	4	1	15	5	10			S5	11	4	4	0	7	5	2
		S6	12	4	4	0	8	5	3			S6	11	4	4	0	7	5	2
		S7	17	7	4	3	10	4	6			S7	13	4	4	0	9	5	4
		S8	10	4	4	0	6	5	1			S8	12	4	4	0	8	5	3
		S9	20	7	2	5	13	5	8			S9	8	8	8	0	3	2	1
		S10	16	10	5	5	6	4	2			S10	12	4	4	0	8	5	3
	27867	S1	11	5	4	1	6	5	1		6 28720 HEO	S1	25	11	4	7	14	4	10
		S2	16	12	7	5	4	2	2			S2	15	7	4	3	8	5	3
		S3	13	9	7	2	4	2	2			S3	15	6	5	1	9	4	5
		S4	12	7	5	2	5	4	1			S4	13	8	6	2	5	3	2
		S5	20	13	8	5	7	1	6			S5	12	7	7	0	5	2	3
		S6	12	6	5	1	6	4	2			S6	12	6	6	0	6	3	3
		S7	20	10	4	6	10	4	6			S7	11	5	5	0	6	4	2
		S8	23	8	5	3	15	3	12			S8	11	2	2	0	9	7	2
		S9	17	13	7	6	4	2	2			S9	9	6	6	0	3	3	0
		S10	14	11	8	3	3	1	2			S10	9	2	2	0	7	7	0
	27869	S1	26	4	2	2	22	3	19
		S2	15	0	0	0	15	9	6
		S3	17	1	0	1	16	9	7
		S4	13	3	2	1	10	7	3
		S5	16	5	2	3	11	6	5
		S6	11	3	2	1	8	7	1
		S7	10	2	2	0	8	7	1
		S8	12	2	2	0	10	7	3
		S9	14	6	4	2	8	5	3
		S10	18	3	2	1	15	7	8
[truncated: 11 more columns]

## Sheet: Figure 3
	DATA for FIGURE 3
															SWS ripple freq (Hz)				SWS ripple ampl. (mV)				SWS duration (sec)
		line	animal	behavior	Channel	CH Side	Injection time	Cannulae Left/Right		Injection Left/Right		Stereotaxy	Injected Drug		recording day (rest)				recording day (rest)				recording day (rest)
															D-2	D-1	D+1		D-2	D-1	D+1		D-2	D-1	D+1
								Left	Right	Left	Right
	IGG DSA	C57bl6/J	HEO-27865	DSA	70	Left	pre-learning						IGG GluA2			0.2457	0.2181			0.0842	0.0681			9000	2820
		C57bl6/J	HEO-27866	DSA	75	Right	pre-learning						IGG GluA2			0.3767	0.3099			0.3647	0.3864			8010	6390
		C57bl6/J	HEO-27867	DSA	69	Left	pre-learning						IGG GluA2			0.5571	0.1994			0.2949	0.1954			6150	10110
		C57bl6/J	HEO-27868	DSA	67	Right	pre-learning						IGG GluA2			0.3609	0.3597			0.4582	0.4051			6090	8490
		C57bl6/J	HEO-27869	DSA	69	Left	pre-learning						IGG GluA2			0.4437	0.2834			0.3791	0.2628			7890	9810
		C57bl6/J	HEO-27870	DSA	68	Right	pre-learning						IGG GluA2			0.4639	0.1471			0.3342	0.1551			9270	10290
		C57bl6/J	CC-1342	DSA	23	Right	pre-learning						IGG GluA2			0.5167	0.3534			0.3379	0.2775			1051	1567
	CTRLS DSA	C57bl6/J	HEO-28884	DSA	80	Left	pre-learning						FAB GluA2		0.3883	0.3872	0.3355		0.3972	0.4078	0.4332		9720	7440	9480
		C57bl6/J	HEO-28716	DSA	78	Left	pre-learning						FAB GluA2		0.2345	0.3076	0.2735		0.1313	0.1293	0.1233		1680	2100	3210
		C57bl6/J	HEO-28885	DSA	80	Left	pre-learning						FAB GluA2		0.3768	0.4127	0.4787		0.3664	0.3662	0.3976		8070	6930	9210
		C57bl6/J	HEO-28718	DSA	78	Left	pre-learning						FAB GluA2		0.1122	0.362	0.2927		0.1238	0.3518	0.3116		2940	5520	7230
		C57bl6/J	HEO-28720	DSA	77	Left	pre-learning						FAB GluA2		0.322	0.432	0.3523		0.2775	0.2732	0.2771		8490	5310	7020
		C57bl6/J	CC-1795	DSA	18	Right	pre-learning						anti GFP			0.5534	0.8511			0.2924	0.3835			603	3367
		C57bl6/J	CC-371	DSA	11	Left	pre-learning						anti GFP		0.8494	0.7639	0.735		0.4204	0.2576	0.2801		6390	3934	5126
		C57bl6/J	CC-422	DSA	17	Right	pre-learning						anti GFP		0.7215	0.6418	0.6367		0.1627	0.1498	0.1615		4166	3588	6881
		C57bl6/J	HEO-27322	DSA	73	Right	pre-learning						no injection			0.4262	0.4359			0.2115	0.209			4740	3450
	IGG no DSA	C57bl6/J	CC-3975		16	Right	start D1						IGG GluA2		0.4067	0.386	0.3107		0.1333	0.131	0.085		5180	3886	5030
		C57bl6/J	CC-4107		13	Left	start D1						IGG GluA2		0.4957	0.3807	0.4055		0.1363	0.136	0.133		4133	2889	4126
		C57bl6/J	CC-4284		3	Left	start D1						IGG GluA2		0.5768	0.497	0.4823		0.1067	0.1012	0.0852		3445	5925	3962
		C57bl6/J	CC-4287		3	Left	start D1						IGG GluA2		0.6983	0.6609	0.661		0.2573	0.2668	0.2847		4356	4550	5222
		C57bl6/J	ASA-2393		7	Left	start D1						IGG GluA2			0.258	0.2435			0.4688	0.2938			3888	7665
		C57bl6/J	ASA-2394		4	Left	start D1						IGG GluA2			0.8221	0.4151			0.5468	0.2625			3087	7447
		C57bl6/J	ASA-2395		4	Left	start D1						IGG GluA2			0.434	0.4589			0.2027	0.2683			1581	5884
		C57bl6/J	ASA-2396		3	Left	start D1						IGG GluA2			0.5154	0.4608			0.1715	0.2052			390	6756
	CTRLS no DSA	C57bl6/J	CC-1165		21	Right							no injection		0.8719	0.7134	0.8996		0.3651	0.3892	0.3813		4222	5761	3928
		C57bl6/J	CC-1172		15	Left							no injection		0.7162	0.6331	0.7248		0.2494	0.2631	0.2614		1298	5717	3405
		C57bl6/J	CC-1338		15	Left							no injection		0.9619	0.5097	0.8003		0.3402	0.3715	0.331		1037	6628	1417
						off target / no injection
						bad injection
						On target good injection
						not applicable
	Panel c	Controls no DSA				Panel d	Ctrols + DSA				Panel e	IGG + DSA				Panel f	IGG no DSA
			Amplitude					Amplitude					Amplitude					Amplitude
		animal	D-2	D-1			animal	D-1	D1			animal	D-1	D1			animal	D-1	D1
		HEO-28884	0.3972	0.4078			HEO-28884	0.4078	0.4332			HEO-27865	0.0842	0.0681			CC-3975	0.131	0.085
		HEO-28716	0.1313	0.1293			HEO-28716	0.1293	0.1233			HEO-27866	0.3647	0.3864			CC-4107	0.136	0.133
		HEO-28885	0.3664	0.3662			HEO-28885	0.3662	0.3976			HEO-27867	0.2949	0.1954			CC-4284	0.1012	0.0852
		HEO-28718	0.1238	0.3518			HEO-28718	0.3518	0.3116			HEO-27868	0.4582	0.4051			CC-4287	0.2668	0.2847
		HEO-28720	0.2775	0.2732			HEO-28720	0.2732	0.2771			HEO-27869	0.3791	0.2628			ASA-2393	0.4688	0.2938
		CC-371	0.4204	0.2576			CC-1795	0.2924	0.3835			HEO-27870	0.3342	0.1551			ASA-2394	0.5468	0.2625
		CC-422	0.1627	0.1498			CC-371	0.2576	0.2801			CC-1342	0.3379	0.2775			ASA-2395	0.2027	0.2683
		CC-3975	0.1333	0.131			CC-422	0.1498	0.1615								ASA-2396	0.1715	0.2052
		CC-4014	0.1007	0.1002			HEO-27322	0.2115	0.209
		CC-4106	0.3482	0.3481
		CC-4107	0.1363	0.136
		CC-4284	0.3199	0.312
		CC-4287	0.2573	0.2668
		CC-1165	0.3651	0.3892
		CC-1172	0.2494	0.2631
		CC-1338	0.3402	0.3715
			Frequency					Frequency					Frequency					Frequency
		animal	D-2	D-1			animal	D-1	D1			animal	D-1	D1			animal	D-1	D1
		HEO-28884	0.3883	0.3872			HEO-28884	0.3872	0.3355			HEO-27865	0.2457	0.2181			CC-3975	0.386	0.3107
		HEO-28716	0.2345	0.3076			HEO-28716	0.3076	0.2735			HEO-27866	0.3767	0.3099			CC-4107	0.3807	0.4055
		HEO-28885	0.3768	0.4127			HEO-28885	0.4127	0.4787			HEO-27867	0.5571	0.1994			CC-4284	0.497	0.4823
		HEO-28718	0.1122	0.362			HEO-28718	0.362	0.2927			HEO-27868	0.3609	0.3597			CC-4287	0.6609	0.661
		HEO-28720	0.322	0.432			HEO-28720	0.432	0.3523			HEO-27869	0.4437	0.2834			ASA-2393	0.258	0.2435
		CC-371	0.8494	0.7639			CC-1795	0.5534	0.8511			HEO-27870	0.4639	0.1471			ASA-2394	0.8221	0.4151
		CC-422	0.7215	0.6418			CC-371	0.7639	0.735			CC-1342	0.5167	0.3534			ASA-2395	0.434	0.4589
		CC-3975	0.4067	0.386			CC-422	0.6418	0.6367								ASA-2396	0.5154	0.4608
		CC-4014	0.1988	0.23			HEO-27322	0.4262	0.4359
		CC-4106	0.7159	0.733
		CC-4107	0.4957	0.3807
		CC-4284	0.827	0.7922
		CC-4287	0.6983	0.6609
		CC-1165	0.8719	0.7134
		CC-1172	0.7162	0.6331
		CC-1338	0.9619	0.5097
						data used twice for different purposes

## Sheet: figure 4
		panel e		Time effect onto ripple activity						panel f and g		Time effect onto ripple activity						panel f		CA3 IGG injection					panel g		CA1 IGG injection								Figure 4
																																			panel f and g		Sup Figure 5
				Co-detected	All events	Amplitude CA3 events	Amplitude CA1 events	Delay (sec)				Co-detected	All events	Amplitude CA3 events	Amplitude CA1 events	Delay (sec)				Co-detected	All events	Amplitude CA3 events	Amplitude CA1 events				Co-detected	All events	Amplitude CA3 events	Amplitude CA1 events
																																			co-detected Hz		all events Hz		amplitude CA3		amplitude CA1
																																			mean	SEM	mean	SEM	mean	SEM	mean	SEM
		File	Time							File	Time							File	Time						File	Time						Ctrls	n=8	-17.5	92.6026	6.7093	87.3339	7.7906	99.9768	4.6448	101.38	5.01
		f008 20/02/2018	2.5	116.012	111.172	99.5522	94.5704	85.7143		f008 20/02/2018	-17.5	116.012	111.172	99.5522	94.5704	85.7143		f001 02/08/2018	-17.5	109.505	134.402	111.96	96.3801		f000 24 sept 2018	-17.5	144.445	127.301	101.487	96.8851				-12.5	98.9203	5.5151	92.726	2.1662	103.723	4.0836	100.267	3.2826
			7.5	93.6556	93.733	97.8621	97.1695	110.714			-12.5	93.6556	93.733	97.8621	97.1695	110.714			-12.5	97.8245	106.874	107.867	99.6097			-12.5	106.667	116.564	116.63	83.7706				-7.5	97.7857	2.5859	99.7235	2.479	100.719	0.8791	99.3881	1.2564
			12.5	104.532	102.452	100.264	101.692	107.143			-7.5	104.532	102.452	100.264	101.692	107.143			-7.5	93.4443	97.9678	102.878	99.2602			-7.5	124.445	104.294	99.7596	105.749				-2.5	102.217	2.586	100.275	2.479	99.2486	0.8706	100.647	1.2387
			17.5	95.4683	97.5477	99.7354	98.308	92.8571			-2.5	95.4683	97.5477	99.7354	98.308	92.8571			-2.5	106.585	102.016	96.9459	100.816			-2.5	75.5556	95.7055	100.24	94.251				2.5	106.698	8.1668	106.749	9.9551	97.6718	2.1399	104.397	3.8335
			22.5	102.719	105.177	99.3575	102.495	100			2.5	102.719	105.177	99.3575	102.495	100			2.5	99.2846	95.5388	95.9437	106.721			2.5	106.667	262.577	94.7106	74.115				7.5	108.057	11.9442	107.62	12.5413	97.7056	3.4463	105.41	2.721
			27.5	106.344	104.087	104.046	104.425	92.8571			7.5	106.344	104.087	104.046	104.425	92.8571			7.5	105.125	91.4906	94.1198	110.278			7.5	66.6667	253.988	105.122	62.8318				12.5	113.622	8.7751	107.778	7.2288	104.294	4.2673	105.781	2.9826
			32.5	111.178	108.447	101.257	101.039	92.8571			12.5	111.178	108.447	101.257	101.039	92.8571			12.5	115.345	106.064	96.5814	108.99			12.5	57.7778	188.957	88.5935	77.4607				17.5	111.65	11.7157	110.158	9.8533	97.9618	3.5582	106.292	2.6693
			37.5	105.136	104.632	101.069	100.423	85.7143			17.5	105.136	104.632	101.069	100.423	85.7143			17.5	124.106	107.279	97.8973	109.501			17.5	84.4445	223.313	90.3438	77.0773
																																IGG CA1	n=8	-17.5	136.289	23.8969	120.697	15.6374	93.2675	5.3724	85.3265	5.2308	panel b
		f000 21/02/2018	2.5	69.863	66.6667	104.356	103.21	98.8889		f000 21/02/2018	-17.5	69.863	66.6667	104.356	103.21	98.8889		f000 02/08/2018	-17.5	112.994	93.5042	97.5811	96.0071		f001 24 sept 2018	-17.5	204.301	212.885	89.1037	90.9822				-12.5	96.0034	11.6887	107.755	13.1066	95.3796	5.794	98.7308	6.0167
			7.5	90.411	84.4784	109.366	97.2777	100			-12.5	90.411	84.4784	109.366	97.2777	100			-12.5	125.21	107.747	98.4955	95.1555			-12.5	129.032	194.958	88.6162	124.713				-7.5	102.696	7.1365	106.415	3.7744	98.3993	2.2677	99.2092	4.1701
			12.5	98.6302	105.852	99.9793	93.3649	97.7778			-7.5	98.6302	105.852	99.9793	93.3649	97.7778			-7.5	85.5092	91.6465	101.014	96.6188			-7.5	90.3225	110.924	108.908	120.095				-2.5	97.3039	7.1365	93.5849	3.7744	101.601	2.2677	100.791	4.1701
			17.5	101.37	94.1476	100.021	106.635	102.222			-2.5	101.37	94.1476	100.021	106.635	102.222			-2.5	114.521	108.366	98.9862	103.912			-2.5	109.677	89.0756	91.0921	79.905				2.5	99.6483	13.2242	127.554	21.95	105.483	4.8897	65.6185	6.089
			22.5	113.699	100.254	100.759	100.268	93.3333			2.5	113.699	100.254	100.759	100.268	93.3333			2.5	97.7248	92.885	98.3814	95.0993			2.5	129.032	124.37	88.2048	66.3774				7.5	81.5714	13.8517	110.919	23.528	111.541	3.7651	74.1845	8.6953
			27.5	90.411	92.6208	98.9824	96.5042	115.555			7.5	90.411	92.6208	98.9824	96.5042	115.555			7.5	99.2518	95.3619	96.1531	105.357			7.5	45.1613	55.4622	104.82	68.4343				12.5	99.0562	11.5638	115.504	14.8808	111.492	6.3885	81.7315	13.2092
			32.5	115.069	94.1476	101.229	97.3328	95.5555			12.5	115.069	94.1476	101.229	97.3328	95.5555			12.5	64.1319	97.8389	105.089	106.303			12.5	58.0645	77.3109	92.5484	53.978				17.5	116.841	11.4924	121.733	17.6293	115.633	6.1026	82.8536	10.9568
			37.5	113.699	96.6921	108.318	104.537	98.8889			17.5	113.699	96.6921	108.318	104.537	98.8889			17.5	62.9867	91.3369	100.329	106.281			17.5	58.0645	70.5882	105.313	57.3835
																																IGG CA3	n=7	-17.5	99.4632	11.8294	120.119	13.3192	99.5676	6.656	81.9758	14.2182	panel a
		f002 21/02/2018	2.5	97.1098	103.279	96.255	97.2324	100		f002 21/02/2018	-17.5	97.1098	103.279	96.255	97.2324	100		f005 01/08/2018	-12.5	94.3752	124.98	93.0209	95.4204		f002 25 sept 2018	-17.5	261.538	104.927	115.961	78.8225				-12.5	89.7628	8.9385	105.629	10.3515	101.204	6.5781	90.9704	5.6318
			7.5	91.3295	96.7213	105.944	100.011	105.263			-12.5	91.3295	96.7213	105.944	100.011	105.263			-7.5	98.1502	99.9839	105.53	99.5992			-12.5	153.846	91.0145	92.7743	103.804				-7.5	94.9007	2.3002	99.9619	3.4034	102.938	1.6999	98.298	1.2969
			12.5	105.202	101.639	103.599	98.1142	100			-7.5	105.202	101.639	103.599	98.1142	100			-2.5	101.925	99.9839	94.6593	100.875			-7.5	123.077	125.797	103.112	104.12				-2.5	105.098	2.3084	100.024	3.4095	97.1156	1.7057	101.845	1.316
			17.5	94.7977	98.3606	96.4016	101.886	100			-2.5	94.7977	98.3606	96.4016	101.886	100			2.5	158.55	167.715	78.5962	108.131			-2.5	76.9231	74.2029	96.8876	95.8796				2.5	104.331	13.1012	109.239	12.6523	79.0966	8.9666	97.073	3.5478
			22.5	98.2659	93.4426	101.023	99.4366	110.526			2.5	98.2659	93.4426	101.023	99.4366	110.526			7.5	120.8	154.814	52.3374	100.048			2.5	153.846	48.1159	131.124	85.6926				7.5	113.703	16.4682	105.939	10.9895	74.2473	10.0778	102.838	1.7785
			27.5	91.3295	91.8032	104.641	109.125	110.526			7.5	91.3295	91.8032	104.641	109.125	110.526			12.5	151	159.652	74.0959	101.011			7.5	30.7692	38.2609	105.253	123.255				12.5	116.919	18.304	106.974	11.3064	81.74	10.6446	102.868	3.0554
			32.5	110.983	95.9016	113.535	110.583	107.895			12.5	110.983	95.9016	113.535	110.583	107.895			17.5	119.542	163.952	77.0778	118.432			12.5	84.6154	53.913	130.653	161.317				17.5	89.4403	14.1913	103.292	14.0665	80.7973	12.4992	105.153	4.664
			37.5	101.734	100.82	99.0837	104.006	105.263			17.5	101.734	100.82	99.0837	104.006	105.263										17.5	130.769	79.4203	121.472	151.011
																		f004 01/08/2018	-17.5	75.8903	132.45	89.1614	53.5403
		f004 21/02/2018	2.5	95.4545	63.7363	111.53	120.668	104.11		f004 21/02/2018	-17.5	95.4545	63.7363	111.53	120.668	104.11			-12.5	105.079	154.525	82.2588	63.0717		f003 25 sept 2018	-17.5	110.204	150.877	82.604	68.3883
			7.5	122.727	87.9121	114.276	108.996	98.6301			-12.5	122.727	87.9121	114.276	108.996	98.6301			-7.5	105.079	117.168	106.219	92.2571			-12.5	89.7959	108.772	74.3027	76.3518
			12.5	95.4545	109.89	102.923	99.1826	101.37			-7.5	95.4545	109.89	102.923	99.1826	101.37			-2.5	94.8628	82.7815	93.7011	107.658			-7.5	126.531	115.79	94.9533	89.8825
			17.5	104.546	90.1099	97.0771	100.817	98.6301			-2.5	104.546	90.1099	97.0771	100.817	98.6301			2.5	145.943	83.206	101.741	81.8797			-2.5	73.4694	84.2105	105.047	110.118
			22.5	86.3636	90.1099	90.0249	128.05	98.6301			2.5	86.3636	90.1099	90.0249	128.05	98.6301			7.5	198.482	117.168	98.9448	97.029			2.5	102.041	147.368	103.444	46.1333
			27.5	118.182	103.297	81.9824	115.887	104.11			7.5	118.182	103.297	81.9824	115.887	104.11			12.5	204.32	113.771	103.246	115.632			7.5	102.041	94.7368	124.815	62.0258
			32.5	131.818	145.055	118.01	110.715	98.6301			12.5	131.818	145.055	118.01	110.715	98.6301										12.5	122.449	140.351	103.245	56.2641
			37.5	118.182	105.495	92.2796	116.702	104.11			17.5	118.182	105.495	92.2796	116.702	104.11		f002 01/08/2018	-12.5	51.7063	84.058	96.2909	108.955			17.5	142.857	140.351	110.557	61.2839
																			-7.5	96.5184	105.797	97.2137	103.609
		f002 22/02/2018	2.5	99.187	88.1119	108.421	107.755	94.1177		f002 22/02/2018	-17.5	99.187	88.1119	108.421	107.755	94.1177			-2.5	103.413	94.2029	102.837	96.164		f000/1 25 sept 2018	-17.5	131.765	96.4286	103.32	106.501
			7.5	107.317	96.5035	108.375	109.695	94.1177			-12.5	107.317	96.5035	108.375	109.695	94.1177			2.5	79.283	73.913	35.9313	91.2316			-12.5	48.2353	91.4286	113.897	114.855
			12.5	97.561	97.9021	99.5379	100.537	94.1177			-7.5	97.561	97.9021	99.5379	100.537	94.1177			7.5	51.7063	59.4203	36.6411	105.63			-7.5	71.7647	98.5714	101.042	100.867
			17.5	102.439	102.098	100.462	99.4628	105.882			-2.5	102.439	102.098	100.462	99.4628	105.882			12.5	72.3888	59.4203	37.1132	93.3655			-2.5	128.235	101.429	98.9575	99.1333
			22.5	95.935	86.7133	105.815	107.333	82.353			2.5	95.935	86.7133	105.815	107.333	82.353			17.5	34.4709	57.971	36.0587	108.739			2.5	42.3529	105.714	95.117	69.9798
			27.5	89.4309	78.3217	110.433	114.469	88.2353			7.5	89.4309	78.3217	110.433	114.469	88.2353										7.5	72.9412	100.714	109.202	74.3167
			32.5	102.439	88.1119	117.205	120.58	82.353			12.5	102.439	88.1119	117.205	120.58	82.353		f000 21/06/2018	-12.5	75.0848	83.0265	136.709	80.5346			12.5	98.8235	100.714	110.772	73.0395
			37.5	92.683	83.9161	106.205	110.176	82.353			17.5	92.683	83.9161	106.205	110.176	82.353			-7.5	94.578	94.578	109.586	97.8763			17.5	112.941	85	119.362	79.2366
																			-2.5	105.408	105.408	90.5498	102.177
		f001 02/08/2018	12.5	101.734	90.6475	103.729	102.499	102.457		f001 02/08/2018	-7.5	101.734	90.6475	103.729	102.499	102.457			2.5	81.5826	111.905	82.2795	102.793		f000 27 sept 2018	-17.5	56.7901	83.5165	65.2983	63.8459
		(baseline CA3 IGG)	17.5	98.2659	109.353	96.2715	97.5015	97.5425		(baseline CA3 IGG)	-2.5	98.2659	109.353	96.2715	97.5015	97.5425			7.5	109.017	109.739	91.5324	98.192			-12.5	79.0124	87.9121	73.0307	81.3814
			22.5	95.9538	107.914	89.0041	92.066	91.4934			2.5	95.9538	107.914	89.0041	92.066	91.4934			12.5	94.578	96.0219	104.985	93.7774			-7.5	86.4198	92.3077	91.6614	94.4896
			27.5	76.3006	96.4029	85.7504	95.151	92.2495			7.5	76.3006	96.4029	85.7504	95.151	92.2495			17.5	91.6901	96.7439	117.756	84.1425			-2.5	113.58	107.692	108.339	105.51
			32.5	69.9422	92.0863	81.7841	94.8172	88.0907			12.5	69.9422	92.0863	81.7841	94.8172	88.0907										2.5	111.111	127.472	117.822	37.8903
			37.5	72.8324	105.036	77.0683	96.3034	96.7864			17.5	72.8324	105.036	77.0683	96.3034	96.7864		f003 28/03/2018	-12.5	79.0598	78.1893	93.783	94.0459			7.5	158.025	142.857	126.356	47.9841
																			-7.5	91.0256	92.5926	98.1209	98.8652			12.5	155.556	140.659	137.014	55.5938
		f000 02/08/2018	12.5	81.9149	89.4118	96.7247	95.7517	105.149		f000 02/08/2018	-7.5	81.9149	89.4118	96.7247	95.7517	105.149			-2.5	108.974	107.407	102.13	101.31			17.5	160.494	145.055	147.301	63.3437
		(baseline CA3 IGG)	17.5	118.085	110.588	103.275	104.248	94.8509		(baseline CA3 IGG)	-2.5	118.085	110.588	103.275	104.248	94.8509			2.5	67.9487	139.506	60.8027	93.6544
			22.5	160.638	174.118	93.6381	107.871	88.3469			2.5	160.638	174.118	93.6381	107.871	88.3469			7.5	111.538	113.58	50.0023	103.332		f001 27 sept 2018	-17.5	104.951	113.274	91.208	81.3019
			27.5	185.106	192.941	94.5155	106.914	94.8509			7.5	185.106	192.941	94.5155	106.914	94.8509			12.5	116.667	116.049	51.0698	100.994			-12.5	77.2277	82.3008	103.369	99.9751
			32.5	157.447	131.765	96.9325	108.558	92.1409			12.5	157.447	131.765	96.9325	108.558	92.1409			17.5	103.846	102.469	55.6645	103.82			-7.5	99.0099	100	98.7954	98.173
			37.5	186.17	176.471	94.9864	116.753	108.401			17.5	186.17	176.471	94.9864	116.753	108.401										-2.5	100.99	100	101.205	101.827
																										2.5	49.505	90.2654	106.786	59.3121
		f000/1 25/09/2018	2.5	77.9888	91.038	79.7471	84.8446	120.068		f000/1 25/09/2018	-17.5	77.9888	91.038	79.7471	84.8446	120.068										7.5	98.0198	117.699	97.2723	57.1865
		(baseline CA1 IGG)	7.5	88.0815	97.0077	86.5149	88.4524	110.232		(baseline CA1 IGG)	-12.5	88.0815	97.0077	86.5149	88.4524	110.232										12.5	109.901	122.124	102.38	64.014
			12.5	97.2566	99.9925	98.9967	103.963	104.693			-7.5	97.2566	99.9925	98.9967	103.963	104.693										17.5	126.733	128.319	103.899	70.8393
			17.5	102.762	99.9925	100.746	96.3148	95.3065			-2.5	102.762	99.9925	100.746	96.3148	95.3065
			22.5	100.009	96.2615	101.752	97.6534	193.361			2.5	100.009	96.2615	101.752	97.6534	193.361									f002 27 sept 2018	-17.5	76.3158	76.3636	97.1576	95.8855
			27.5	107.349	101.485	101.294	100.807	92.494			7.5	107.349	101.485	101.294	100.807	92.494										-12.5	84.2105	89.0909	100.416	104.995
			32.5	110.102	106.709	104.4	102.619	88.6588			12.5	110.102	106.709	104.4	102.619	88.6588										-7.5	100	103.636	88.9621	80.2974
			37.5	102.762	108.201	104.685	101.433	93.9842			17.5	102.762	108.201	104.685	101.433	93.9842										-2.5	100	96.3636	111.038	119.703
																										2.5	102.632	114.546	106.653	85.4473
																										7.5	78.9474	83.6364	119.489	97.4417
																										12.5	105.263	100	126.732	112.185
																										17.5	118.421	101.818	126.82	102.654

## Sheet: figure 5
panel b2/c			CA3 HFS effect onto ripple Frequency											panel a2/c			CA1 HFS effect onto ripple frequency						panel a2/b2/c			time effect onto ripple frequency (no HFS)								panel b2/c bottom			CA3 HFS effect on evoked CA3 response											panel d2 up
			f001/f002 17 janv 2018 CA3 HFS	f012/f013 16 janv 2018 CA3 HFS	f005/f006 17 janv 2018 CA3 HFS	f000/f001 23 janv 2018 CA3 HFS	f002/f003 23 janv 2018 CA3 HFS	f002/f003 24 janv 2018 CA3 HFS	f004/f005 25 janv 2018 CA3 HFS	f000/f001 05 Fev 2018 CA3 HFS	f000/f001 20 Fev 2018 CA3 HFS						f006/f008 10 janv 2018 CA1 HFS	f004/f005 10 janv 2018 CA1 HFS	f010/f011 21 dec 2017 CA1 HFS	f007/f008 21 dec 2017 CA1 HFS	f003/f004 17 jan 2018 CA1 HFS					f008 20 fev 2018 no stim	f000 21 fev 2018 no stim	f002 21 fev 2018 no stim	f004 21 fev 2018 no stim	f0082 22 fev 2018 no stim	f001 02 aug 2018 no stim	f000 02 aug 2018 no stim					f001/f002 17 janv 2018 CA3 HFS	f012/f013 16 janv 2018 CA3 HFS	f005/f006 17 janv 2018 CA3 HFS	f000/f001 23 janv 2018 CA3 HFS	f002/f003 23 janv 2018 CA3 HFS	f002/f003 24 janv 2018 CA3 HFS	f004/f005 25 janv 2018 CA3 HFS	f000/f001 05 Fev 2018 CA3 HFS	f000/f001 20 Fev 2018 CA3 HFS
	events		all events	all events	all events	all events	all events	all events	all events	all events	all events						all events	all events	all events	all events	all events					all events	all events	all events	all events	all events	all events	all events
	time (min)
Frequency (Hz)	-10		0.0833	0.25	0.1833	0.1	0.4667	0.0667	0.3333	0.0333	0.4333			Frequency (Hz)	-10		0.25	0.2					Frequency (Hz)	-10		0.5667	0.6167	0.3333	0.15	0.3	0.55	0.15		EPSP/FV	-10		0.9911			0.8009	0.9919	0.9835	0.6416		0.5606			EPSP/FV	-10
	-9		0.0833	0.2667	0.4167	0.0333	0.4	0.1167	0.3833	0.0667	0.45				-9		0.25	0.2167	0.45	0.1833	0.35			-9		0.7	0.6	0.45	0.15	0.25	0.5833	0.25		slopes	-9		0.7867			0.8076	1.043	0.9781	0.7702		0.6311			slopes	-9
	-8		0.0667	0.1667	0.2833	0	0.3833	0.05	0.4167	0.05	0.4167				-8		0.2833	0.1833	0.4167	0.2	0.1667			-8		0.5167	0.75	0.4	0.1333	0.2833	0.6333	0.3167			-8		0.8536			0.8331	1.0275	0.8977	0.7326		0.7516				-8
	-7		0.05	0.1667	0.2	0.0167	0.35	0.1167	0.3833	0.0167	0.5333				-7		0.2667	0.2167	0.4333	0.1333	0.1833			-7		0.6333	0.7333	0.4	0.1833	0.2333	0.6	0.25			-7		0.8842			0.9255	0.9883	0.9788	0.8024		0.9062				-7
	-6		0.0667	0.3	0.3	0.1	0.4167	0.2	0.4167	0.05	0.5333				-6		0.3	0.1833	0.45	0.2667	0.1833			-6		0.65	0.7	0.4333	0.2	0.2	0.5667	0.3167			-6		0.9289			0.951	0.9992	0.9469	1.0485		0.8948				-6
	-5		0.1333	0.2	0.1833	0.0667	0.45	0.2333	0.4167	0.0333	0.55	baseline			-5		0.3	0.15	0.4167	0.2	0.1833			-5		0.6333	0.6833	0.3833	0.1667	0.2	0.5333	0.2167			-5		1.0236			0.9858	0.9721	0.8417	1.1256		1.031	baseline			-5
	-4		0.1167	0.3333	0.3	0	0.4667	0.1667	0.5	0.05	0.5333				-4		0.2167	0.25	0.4333	0.1	0.15			-4		0.5667	0.7333	0.4	0.1167	0.2667	0.5333	0.4333			-4		1.0036			1.0163	1.0147	1.0288	0.8429		0.9475				-4
	-3		0.2167	0.15	0.3	0.0167	0.4667	0.1333	0.4	0.0333	0.6				-3		0.3	0.1833	0.45	0.2	0.2667			-3		0.6833	0.6	0.4	0.2167	0.2167	0.65	0.3833			-3		1.066			0.9243	1.0109	1.1125	0.9833		1.0283				-3
	-2		0.2333	0.2667	0.2167	0.0333	0.4833	0.1	0.4333	0.05	0.65				-2		0.3333	0.1667	0.5	0.1667	0.2333			-2		0.4667	0.4167	0.4	0.1167	0.2833	0.5833	0.35			-2		1.0213			0.9247	0.9834	1.0849	0.9986		0.9718				-2
	-1		0.1333	0.1667	0.1667	0.1167	0.5167	0.1333	0.4	0.0333	0.45				-1		0.3	0.25	0.4167	0.1	0.0833			-1		0.6	0.6333	0.4	0.1167	0.2167	0.5333	0.4667			-1		0.9583			1.1675	1.0513	0.9781	1.0532		1.005				-1
			--	--	--	--	--	--	--	--	--						--	--	--	--	--					0.6667	0.7	0.4	0.1167	0.2333	0.5167	0.5
	1		0.1167	0.6	0.25	0.0167	0.4333	0.3	0.4167	0.05	0.5333				1		0.3167	0.15	0.45	0.1833	0.0667			1		0.6167	0.6333	0.3833	0.15	0.1667	0.65	0.4833			1		3.0475			3.4812	1.7736	2.3283	2.8014		6.3582	0-5 min			1
	2		0.2333	0.2833	0.2167	0.05	0.5	0.2333	0.4167	0.0167	0.5167				2		0.3	0.2167	0.3667	0.0667	0.0833			2		0.6167	0.6	0.3833	0.1333	0.2333	0.45	0.4333			2		2.0646			2.1325	1.5977	1.8944	1.9586		4.6762				2
	3		0.3	0.3	0.2	0.05	0.4667	0.2167	0.4167	0.0333	0.4667				3		0.2667	0.25	0.3833	0.0667	0.15			3		0.6833	0.6167	0.4	0.1167	0.2167	0.5167	0.5			3		1.8962			1.9375	1.7199	1.5397	1.9829		4.5439				3
	4		0.1667	0.1333	0.2	0.0667	0.4833	0.2167	0.4333	0.0333	0.45				4		0.2833	0.2167	0.4	0.05	0.1333			4		0.6833	0.6333	0.35	0.1667	0.25	0.6333	0.6			4		1.6906			1.8198	1.5263	1.6084	2.1642		2.8654				4
	5		0.1833	0.4667	0.1833	0.0833	0.5	0.2667	0.4	0.0667	0.4167				5		0.2833	0.2	0.4167	0.0333	0.2			5		0.6167	0.8	0.3833	0.1167	0.1667	0.4833	0.6333			5		1.6024			1.8648	1.5872	1.7869	2.548		3.321				5
	6		0.2	0.2333	0.1833	0.15	0.5	0.2333	0.4333	0.1167	0.4167				6		0.3333	0.2167	0.3333	0.05	0.1167			6		0.5833	0.6833	0.3667	0.1333	0.15	0.4333	0.5333			6		1.7224			1.8064	1.5055	1.5758	2.4498		3.4295				6
	7		0.1667	0.35	0.2667	0.2167	0.4833	0.35	0.4667	0.05	0.5				7		0.2833	0.1667	0.3833	0.0167	0.3167			7		0.6167	0.55	0.3833	0.15	0.25	0.5	0.6			7		1.6667			1.7823	1.5016	1.4722	1.9772		3.5544				7
	8		0.2333	0.4833	0.2	0.1667	0.5	0.4	0.3833	0.0833	0.4333				8		0.2833	0.2	0.35	0.0667	0.2333			8		0.6167	0.6833	0.3333	0.1	0.1333	0.4	0.5833			8		1.6036			1.9059	1.4285	1.7074	2.5243		3.1686				8
	9		0.3167	0.55	0.15	0.1667	0.5167	0.3167	0.4667	0.0833	0.5167				9		0.2667	0.2167	0.4167	0.0333	0.3			9		0.6667	0.5667	0.3833	0.1833	0.1833	0.3833	0.55			9		1.643			1.9598	1.3899	1.614	2.0012		3.0956				9
	10		0.3	0.8	0.2333	0.2667	0.5667	0.3167	0.4333	0.1	0.4				10		0.3167	0.1333	0.3167	0.0333	0.3			10		0.7	0.55	0.4	0.2167	0.2167	0.4333	0.45			10		1.5716			2.0007	1.425	1.6878	2.0448		2.5323				10
	11		0.2667	0.6333	0.2667	0.2333	0.55	0.3	0.4667	0.1	0.55				11		0.35	0.2333	0.3	0.0667	0.15			11		0.6833	0.5667	0.4	0.35	0.2	0.4	0.5			11		1.5147			2.0966	1.4348	1.7123	3.0943		2.9815				11
	12		0.35	0.3333	0.1167	0.25	0.5667	0.2833	0.4333	0.0833	0.4833				12		0.3333	0.2333	0.4667	0.0333	0.4			12		0.6667	0.5167	0.3667	0.1833	0.2333	0.3833	0.45			12		1.6655			2.0712	1.3942	1.6939	2.8515		2.5934				12
	13		0.3167	0.5	0.1667	0.3	0.5833	0.3667	0.4333	0.0333	0.6				13		0.3333	0.3	0.3333	0.1167	0.3667			13		0.6833	0.5333	0.3833	0.15	0.2	0.4333	0.5			13		1.4861			2.1221	1.39	1.6479	3.6669		2.5323				13
	14		0.2333	0.45	0.2	0.2	0.5833	0.4333	0.45	0.1	0.6				14		0.3167	0.2333	0.2667	0.0667	0.3667			14		0.65	0.8	0.3833	0.2667	0.2333	0.3667	0.5667			14		1.5039			2.0154	1.2695	1.5911	2.6289		2.3788				14
	15		0.2333	0.5667	0.2167	0.3	0.5667	0.3333	0.4667	0.0833	0.7833				15		0.35	0.2	0.3667	0.0833	0.2833			15		0.6333	0.6667	0.4167	0.15	0.1833	0.5	0.5			15		1.5361			2.094	1.3493	1.8126	2.3201		2.5141				15
	16		0.25	0.3833	0.15	0.2333	0.5	0.3	0.4667	0.1167	0.65				16		0.3667	0.25	0.5167	0.1167	0.3833			16		0.6333	0.7	0.4167	0.15	0.1833	0.35	0.5667			16		1.438			2.0946	1.3167	1.6246	3.0039		2.6229	15-20 min			16
	17		0.25	0.3333	0.2833	0.3333	0.5333	0.2667	0.5	0.1	0.6333				17		0.3167	0.25	0.3667	0.0333	0.3			17		0.6333	0.6667	0.45	0.1833	0.2333	0.4	0.5833			17		1.3867			2.0775	1.3454	1.7072	2.5208		2.6557				17
	18		0.3833	0.3333	0.2167	0.2667	0.55	0.2667	0.7333	0.1167	0.5333				18		0.3167	0.2333	0.35	0.0833	0.3833			18		0.6	0.5333	0.4167	0.2167	0.2167	0.45	0.6			18		1.4751			2.1045	1.3369	1.6409	2.7883		2.1959				18
	19		0.2667	0.4333	0.2	0.2167	0.6167	0.45	0.4333	0.1167	0.6333				19		0.3667	0.2667	0.35	0.0333	0.2833			19		0.7	0.6833	0.4	0.1167	0.2167	0.4	0.6667			19		1.4885			2.0896	1.3428	1.7606	3.5962		2.4259				19
	20		0.1833	0.65	0.15	0.2167	0.5167	0.4167	0.4333	0.1167	0.6167				20		0.3667	0.25	0.4833	0.0833	0.3833			20		0.6333	0.5833	0.3667	0.1333	0.15					20		1.3701			2.0008	1.256	1.8118	2.584		2.3046				20
% of baseline	-10		0.498802	1.12108	0.786695	2.12766	0.978407	0.435948	0.775116	0.8325	0.777917			% of baseline	-10		0.862069	1					% of baseline	-10		0.960508	1.00604	0.839547	1.02041	1.26582	0.970018	0.405405		panel c bottom														panel e up
	-9		0.498802	1.19596	1.78841	0.708511	0.838574	0.762745	0.891395	1.6675	0.807899				-9		0.862069	1.0835	1.0158	1.19804	1.91257			-9		1.18644	0.978793	1.1335	1.02041	1.05485	1.02875	0.675676
	-8		0.399401	0.747534	1.21588	0	0.803564	0.326797	0.96907	1.25	0.748115				-8		0.976897	0.9165	0.940632	1.30719	0.910929			-8		0.875763	1.22349	1.00756	0.906803	1.19536	1.11693	0.855946		panel e up
	-7		0.299401	0.747534	0.858369	0.355319	0.733753	0.762745	0.891395	0.4175	0.957451				-7		0.919655	1.0835	0.978104	0.871242	1.00164			-7		1.07339	1.19625	1.00756	1.24694	0.984388	1.0582	0.675676
	-6		0.399401	1.34529	1.28755	2.12766	0.873585	1.30719	0.96907	1.25	0.957451				-6		1.03448	0.9165	1.0158	1.74314	1.00164			-6		1.10169	1.14192	1.09144	1.36054	0.843882	0.999471	0.855946					1.01456			1.00372	1.00648	1.0092	1.00072		0.99672
	-5		0.798204	0.896861	0.786695	1.41915	0.943396	1.52484	0.96907	0.8325	0.987433	baseline			-5		1.03448	0.75	0.940632	1.30719	1.00164			-5		1.07339	1.11468	0.965491	1.13401	0.843882	0.940564	0.585676					2.06026			2.24716	1.64094	1.83154	2.29102		4.35294
	-4		0.698802	1.49462	1.28755	0	0.978407	1.08954	1.16279	1.25	0.957451				-4		0.747241	1.25	0.978104	0.653595	0.819672			-4		0.960508	1.19625	1.00756	0.793878	1.12532	0.940564	1.17108					1.43168			2.0734	1.31956	1.70902	2.89864		2.441
	-3		1.2976	0.672646	1.28755	0.355319	0.978407	0.871242	0.930233	0.8325	1.0772				-3		1.03448	0.9165	1.0158	1.30719	1.45738			-3		1.15814	0.978793	1.00756	1.47415	0.914346	1.14638	1.03595
	-2		1.39701	1.19596	0.930043	0.708511	1.01321	0.653595	1.00767	1.25	1.16697				-2		1.14931	0.8335	1.12867	1.08954	1.27486			-2		0.791017	0.679772	1.00756	0.793878	1.19536	1.02875	0.945946
	-1		0.798204	0.747534	0.715451	2.48298	1.08323	0.871242	0.930233	0.8325	0.807899				-1		1.03448	1.25	0.940632	0.653595	0.455191			-1		1.01695	1.03312	1.00756	0.793878	0.914346	0.940564	1.26135
																										1.13	1.14192	1.00756	0.793878	0.984388	0.911287	1.35135
	1		0.698802	2.69058	1.07296	0.355319	0.908386	1.96078	0.96907	1.25	0.957451	0-5 min			1		1.09207	0.75	1.0158	1.19804	0.364481			1		1.04525	1.03312	0.965491	1.02041	0.703376	1.14638	1.30622
	2		1.39701	1.2704	0.930043	1.06383	1.04822	1.52484	0.96907	0.4175	0.927648				2		1.03448	1.0835	0.827765	0.435948	0.455191			2		1.04525	0.978793	0.965491	0.906803	0.984388	0.793651	1.17108
	3		1.79641	1.34529	0.858369	1.06383	0.978407	1.41634	0.96907	0.8325	0.837882				3		0.919655	1.25	0.865237	0.435948	0.819672			3		1.15814	1.00604	1.00756	0.793878	0.914346	0.911287	1.35135
	4		0.998204	0.597758	0.858369	1.41915	1.01321	1.41634	1.00767	0.8325	0.807899				4		0.976897	1.0835	0.902935	0.326797	0.728415			4		1.15814	1.03312	0.881612	1.13401	1.05485	1.11693	1.62162
	5		1.0976	2.09283	0.786695	1.77234	1.04822	1.74314	0.930233	1.6675	0.748115				5		0.976897	1	0.940632	0.217647	1.0929			5		1.04525	1.30506	0.965491	0.793878	0.703376	0.852381	1.71162
	6		1.1976	1.04619	0.786695	3.19149	1.04822	1.52484	1.00767	2.9175	0.748115				6		1.14931	1.0835	0.75237	0.326797	0.637705			6		0.988644	1.11468	0.923678	0.906803	0.632911	0.764198	1.44135
	7		0.998204	1.56951	1.14464	4.61064	1.01321	2.28758	1.08535	1.25	0.897666				7		0.976897	0.8335	0.865237	0.10915	1.7306			7		1.04525	0.897227	0.965491	1.02041	1.05485	0.881834	1.62162
	8		1.39701	2.16726	0.858369	3.54681	1.04822	2.61438	0.891395	2.0825	0.777917				8		0.976897	1	0.790068	0.435948	1.27486			8		1.04525	1.11468	0.839547	0.680272	0.562447	0.705467	1.57649
	9		1.89641	2.46637	0.643777	3.54681	1.08323	2.06993	1.08535	2.0825	0.927648				9		0.919655	1.0835	0.940632	0.217647	1.63934			9		1.13	0.92447	0.965491	1.24694	0.773418	0.676014	1.48649
	10		1.79641	3.58744	1.00129	5.67447	1.18805	2.06993	1.00767	2.5	0.718133				10		1.09207	0.6665	0.714898	0.217647	1.63934			10		1.18644	0.897227	1.00756	1.47415	0.914346	0.764198	1.21622
	11		1.59701	2.83991	1.14464	4.96383	1.15304	1.96078	1.08535	2.5	0.987433				11		1.2069	1.1665	0.677201	0.435948	0.819672			11		1.15814	0.92447	1.00756	2.38095	0.843882	0.705467	1.35135
	12		2.09581	1.49462	0.500858	5.31915	1.18805	1.85163	1.00767	2.0825	0.867684				12		1.14931	1.1665	1.0535	0.217647	2.18579			12		1.13	0.842904	0.923678	1.24694	0.984388	0.676014	1.21622
	13		1.89641	2.24215	0.715451	6.38298	1.22285	2.39673	1.00767	0.8325	1.0772				13		1.14931	1.5	0.75237	0.762745	2.00383			13		1.15814	0.869984	0.965491	1.02041	0.843882	0.764198	1.35135
	14		1.39701	2.01794	0.858369	4.25532	1.22285	2.83203	1.04651	2.5	1.0772				14		1.09207	1.1665	0.602032	0.435948	2.00383			14		1.10169	1.30506	0.965491	1.81429	0.984388	0.646737	1.53162
	15		1.39701	2.54126	0.930043	6.38298	1.18805	2.17843	1.08535	2.0825	1.40628				15		1.2069	1	0.827765	0.544444	1.54809			15		1.07339	1.0876	1.04962	1.02041	0.773418	0.881834	1.35135
	16		1.49701	1.71883	0.643777	4.96383	1.04822	1.96078	1.08535	2.9175	1.16697	15-20 min			16		1.26448	1.25	1.16637	0.762745	2.09454			16		1.07339	1.14192	1.04962	1.02041	0.773418	0.617284	1.53162
	17		1.49701	1.49462	1.21588	7.09149	1.11803	1.74314	1.16279	2.5	1.13698				17		1.09207	1.25	0.827765	0.217647	1.63934			17		1.07339	1.0876	1.1335	1.24694	0.984388	0.705467	1.57649
	18		2.29521	1.49462	0.930043	5.67447	1.15304	1.74314	1.70535	2.9175	0.957451				18		1.09207	1.1665	0.790068	0.544444	2.09454			18		1.01695	0.869984	1.04962	1.47415	0.914346	0.793651	1.62162
	19		1.59701	1.94305	0.858369	4.61064	1.29287	2.94118	1.00767	2.9175	1.13698				19		1.26448	1.3335	0.790068	0.217647	1.54809			19		1.18644	1.11468	1.00756	0.793878	0.914346	0.705467	1.80189
	20		1.0976	2.9148	0.643777	4.61064	1.08323	2.72353	1.00767	2.9175	1.10718				20		1.26448	1.25	1.09097	0.544444	2.09454			20		1.07339	0.95155	0.923678	0.906803	0.632911		0
panel c middle/bottom														panel c up									panel c up/middle
	mean basal		0.16666	0.22334	0.23334	0.04668	0.47668	0.15332	0.43	0.03998	0.55666						0.29	0.2	0.44334	0.15334	0.18332					0.59	0.61332	0.39666	0.1467	0.23668	0.56664	0.37
panel e bottom			1.1976	1.59937	0.901288	1.13489	0.999287	1.61229	0.969023	1	0.855799						1.19552	1.25	0.933047	0.457386	1.89421					1.08471	1.03315	1.0328	1.08844	0.843882	0.705467	1.30632
			1.62171	1.96177	0.912017	5.49681	1.16179	2.28775	1.22087	2.81313	1.08465

## Sheet: Figure 6
	panel d : error rate all runs							panel e : error rate VTE runs
		Controls							Controls						Ranked
		animals	S1+S2	S5+S6					animals	S1+S2	S5+S6				S1+S2	S5+S6
	1	ASA 495	0.44	0.28	GFP NA			1	ASA 495	0.4615	0.2292	GFP NA			0.1818	0.2292
	2	ASA 496	0.22	0.31	GFP NA			2	ASA 496	0.1818	0.3651	GFP NA			0.25	0.2361
	3	ASA 3399	0.51	0.31	noAAV NA			3	ASA 3399	0.5057	0.2361	noAAV NA			0.275	0.25
	4	ASA 3609	0.54	0.36	GFP NA			4	ASA 3609	0.5132	0.3622	GFP NA			0.3882	0.25
	5	ASA 3620	0.54	0.31	GFP NA			5	ASA 3620	0.5214	0.2992	GFP NA			0.4318	0.2992
	6	ASA 4438	0.6	0.47	BIRA SAL			6	ASA 4438	0.5476	0.4833	BIRA SAL			0.4479	0.3077
	7	ASA 4302	0.45	0.28	GFP NA			7	ASA 4302	0.4318	0.25	GFP NA			0.4596	0.3083
	8	ASA 4304	0.22	0.31	GFP NA			8	ASA 4304	0.25	0.3083	GFP NA			0.4615	0.3333
	9	ASA 4303	0.36	0.33	GFP NA			9	ASA 4303	0.275	0.3333	GFP NA			0.5057	0.3333
	10	PB 5700	0.5909	0.4516	BIRA mSA			10	PB 5700	0.613	0.3077	BIRA mSA			0.5132	0.3393
	11	PB 5701	0.5952	0.4688	BIRA mSA			11	PB 5701	0.7235	0.4808	BIRA mSA			0.5214	0.3622
	12	PB 5701	0.6512	0.3793	BIRA mSA			12	PB 5701	0.7167	0.3393	BIRA mSA			0.5476	0.3651
	13	PB 5733	0.5143	0.4848	BIRA mSA			13	PB 5733	0.4596	0.5308	BIRA mSA			0.5584	0.4727
	14	PB 5738	0.4375	0.4375	BIRA mSA			14	PB 5738	0.4479	0.3333	BIRA mSA			0.613	0.4808
	15	PB 5736	0.5429	0.4375	BIRA mSA			15	PB 5736	0.5584	0.4727	BIRA mSA			0.7167	0.4833
	16	m4185 (UF)	0.3882	0.25	GFP NA			16	m4185 (UF)	0.3882	0.25	GFP NA			0.7235	0.5308
		X-link							X-link						Ranked
		animals	S1+S2	S5+S6					animals	S1+S2	S5+S6				S1+S2	S5+S6
	1	ASA 549	0.58	0.57	BIRA NA			1	ASA 549	0.5881	0.4167	BIRA NA			0.125	0.2857
	2	ASA 554	0.44	0.33	BIRA NA			2	ASA 554	0.5	0.3333	BIRA NA			0.25	0.3333
	3	ASA 3462	0.5806	0.6207	BIRA NA			3	ASA 3462	0.4359	0.4732	BIRA NA			0.3	0.3472
	4	ASA 3550	0.49	0.33	BIRA NA			4	ASA 3550	0.4808	0.4365	BIRA NA			0.3214	0.3523
	5	ASA 3438	0.439	0.5625	BIRA NA			5	ASA 3438	0.4333	0.2857	BIRA NA			0.4333	0.3583
	6	ASA 3612	0.4359	0.4103	BIRA NA			6	ASA 3612	0.5357	0.3929	BIRA NA			0.4359	0.3929
	7	ASA 3608	0.4	0.4375	BIRA NA			7	ASA 3608	0.3214	0.4256	BIRA NA			0.4408	0.4167
	8	ASA 3621	0.56	0.64	BIRA NA			8	ASA 3621	0.625	0.5357	BIRA NA			0.45	0.4256
	9	ASA 4467	0.6	0.4194	BIRA NA			9	ASA 4467	0.6136	0.3472	BIRA NA			0.4808	0.4365
	10	ASA 4440	0.5	0.31	BIRA NA			10	ASA 4440	0.25	0.3523	BIRA NA			0.5	0.4375
	11	ASA 4437	0.5	0.38	BIRA NA			11	ASA 4437	0.4408	0.3583	BIRA NA			0.5032	0.4732
	12	ASA 4439	0.63	0.76	BIRA NA			12	ASA 4439	0.5179	0.8846	BIRA NA			0.5179	0.5
	13	ASA 4255	0.3902	0.4706	BIRA NA			13	ASA 4255	0.5032	0.75	BIRA NA			0.5357	0.5357
	14	ASA 4254	0.51	0.53	BIRA NA			14	ASA 4254	0.125	0.5	BIRA NA			0.5881	0.5895
	15	ASA 4256	0.58	0.4	BIRA NA			15	ASA 4256	0.3	0.4375	BIRA NA			0.6136	0.75
	16	m4196(UF)	0.45	0.5895	BIRA NA			16	m4196(UF)	0.45	0.5895	BIRA NA			0.625	0.8846

## Sheet: Figure 7
	Panel b		Controls							X-link
				Amplitude							Amplitude
			animal	D-2	D-1	CONDITIONS				animal	D-2	D-1	CONDITIONS
			ASA-4438	0.1548	0.1038	BiRAER	Saline			ASA-3550	0.1345	0.1424	BiRAER	NA
			ASA-3609	0.1439	0.1684	GFP	NA			ASA-3438	0.2591	0.2686	BiRAER	NA
			ASA-3620	0.2682	0.1396	GFP	NA			ASA-3608	0.2235	0.2971	BiRAER	NA
			ASA-3462	0.1518	0.1061	no injection	NA			ASA-3612	0.0796	0.0778	BiRAER	NA
			ASA-3399	0.1187	0.0681	no injection	NA			ASA-3621	0.0639	0.0865	BiRAER	NA
			ASA-5700	0.1109	0.1428	BiRAER	mSA			ASA-4440	0.1164	0.1173	BiRAER	NA
			ASA-5701	0.396	0.3581	BiRAER	mSA			ASA-4439	0.1748	0.0593	BiRAER	NA
			ASA-5702	0.1824	0.2126	BiRAER	mSA
			ASA-5733	0.2016	0.2219	BiRAER	no injection
			ASA-5736	0.1375	0.1295	BiRAER	mSA
				Frequency							Frequency
			animal	D-2	D-1	CONDITIONS				animal	D-2	D-1	CONDITIONS
			ASA-4438	0.6166	0.4327	BiRAER	Saline			ASA-3550	0.4877	0.2354	BiRAER	NA
			ASA-3609	0.4316	0.4198	GFP	NA			ASA-3438	0.7558	0.5847	BiRAER	NA
			ASA-3620	0.6756	0.6305	GFP	NA			ASA-3608	0.8727	0.5651	BiRAER	NA
			ASA-3462	0.574	0.5489	no injection	NA			ASA-3612	0.2854	0.3123	BiRAER	NA
			ASA-3399	0.6406	0.2383	no injection	NA			ASA-3621	0.2433	0.11	BiRAER	NA
			ASA-5700	0.2566	0.3858	BiRAER	mSA			ASA-4440	0.6395	0.4537	BiRAER	NA
			ASA-5701	0.6657	0.6207	BiRAER	mSA			ASA-4439	0.7515	0.1227	BiRAER	NA
			ASA-5702	0.1779	0.3256	BiRAER	mSA
			ASA-5733	0.3847	0.4689	BiRAER	no injection
			ASA-5736	0.1751	0.2243	BiRAER	mSA
		DATA for FIGURE 7
																SWS ripple freq (Hz)				SWS ripple ampl. (mV)
			line	animal	behavior	Channel	CH Side	Injection time	Cannulae Left/Right		Injection Left/Right		Stereotaxy	Injected Drug		recording day (rest)				recording day (rest)
																D-2	D-1	D+1		D-2	D-1	D+1
		KI-GluA2 BiRA NA DSA	KI-GluA2-AP	ASA-3550	DSA	1	Left	pre-rest					BiRAER	NA			0.4877	0.2354			0.1345	0.1424
			KI-GluA2-AP	ASA-3438	DSA	13	Right	pre-rest					BiRAER	NA			0.7558	0.5847			0.2591	0.2686
			KI-GluA2-AP	ASA-3608	DSA	1	Left	pre-rest					BiRAER	NA			0.8727	0.5651			0.2235	0.2971
			KI-GluA2-AP	ASA-3612	DSA	3	Left	pre-rest					BiRAER	NA			0.2854	0.3123			0.0796	0.0778
			KI-GluA2-AP	ASA-3621	DSA	2	Left	pre-rest					BiRAER	NA			0.2433	0.11			0.0639	0.0865
			KI-GluA2-AP	ASA-4440	DSA	9	Right	pre-rest					BiRAER	NA			0.6395	0.4537			0.1164	0.1173
			KI-GluA2-AP	ASA-4439	DSA	1	Left	pre-rest					BiRAER	NA			0.7515	0.1227			0.1748	0.0593
		KI-GluA2 CTRLS DSA	KI-GluA2-AP	ASA-4438	DSA	1	Left	pre-rest					BiRAER	Saline			0.6166	0.4327			0.1548	0.1038
			KI-GluA2-AP	ASA-3609	DSA	9	Right	pre-rest					GFP	NA			0.4316	0.4198			0.1439	0.1684
			KI-GluA2-AP	ASA-3620	DSA	15	Right	pre-rest					GFP	NA			0.6756	0.6305			0.2682	0.1396
			KI-GluA2-AP	ASA-3462	DSA	14	Right	pre-rest					no injection	NA			0.574	0.5489			0.1518	0.1061
			KI-GluA2-AP	ASA-3399	DSA	4	Left	pre-rest					no injection	NA			0.6406	0.2383			0.1187	0.0681
			KI-GluA2-AP	ASA-5700	DSA	7	Right	pre-rest					BiRAER	mSA			0.2566	0.3858			0.1109	0.1428
			KI-GluA2-AP	ASA-5701	DSA	7	Left	pre-rest					BiRAER	mSA			0.6657	0.6207			0.396	0.3581
			KI-GluA2-AP	ASA-5702	DSA	7	Right	pre-rest					BiRAER	mSA			0.1779	0.3256			0.1824	0.2126
			KI-GluA2-AP	ASA-5733	DSA	2	Left	pre-rest					BiRAER	no injection			0.3847	0.4689			0.2016	0.2219
			KI-GluA2-AP	ASA-5738	DSA	15	Right	pre-rest					BiRAER	mSA				0.3354				0.3032
			KI-GluA2-AP	ASA-5736	DSA	4	Right	pre-rest					BiRAER	mSA			0.1751	0.2243			0.1375	0.1295
										off target / no injection
										borderline position or poor injection
										On target good injection
										not applicable

## Sheet: sup figure 1
				Pre-learning
				session#1		session #4
				VTE error	probability	VTE error	probability
			FaB	0	0	0	0
				0	0.0667	0	0.0667
				0.125	0.1333	0	0.1333
				0.2	0.2	0	0.2
				0.25	0.2667	0	0.2667
				0.3	0.3333	0.1667	0.3333
				0.3333	0.4	0.1818	0.4
				0.3846	0.4667	0.2	0.4667
				0.4	0.5333	0.25	0.5333
				0.5	0.6	0.25	0.6
				0.5	0.6667	0.2857	0.6667
				0.5833	0.7333	0.2857	0.7333
				0.5833	0.8	0.3333	0.8
				0.6	0.8667	0.3333	0.8667
				0.6364	0.9333	0.375	0.9333
				0.6667	1	0.4286	1
				Pre-learning
				session#1		session #4
				VTE error	probability	VTE error	probability
			IGG	0	0	0	0
				0.125	0.0625	0	0.0625
				0.2	0.125	0	0.125
				0.3	0.1875	0	0.1875
				0.3	0.25	0	0.25
				0.375	0.3125	0	0.3125
				0.3846	0.375	0.125	0.375
				0.4	0.4375	0.1429	0.4375
				0.4167	0.5	0.1429	0.5
				0.4286	0.5625	0.2857	0.5625
				0.5	0.625	0.2857	0.625
				0.5	0.6875	0.3333	0.6875
				0.5	0.75	0.3333	0.75
				0.5	0.8125	0.4	0.8125
				0.5	0.875	0.4286	0.875
				0.6154	0.9375	0.4286	0.9375
				0.6667	1	0.5	1

## Sheet: sup figure 4
	Panel a		CA3-CA1 LTP induction - controls														CA3-CA1 LTP induction IgG CA1													Panel b		CA3-CA3 LTP induction - controls														CA3-CA3 LTP induction IgG CA3
				f011	f011	f000	f000	f000	f000	f013	f013	f015						f000	f000	f009	f009	f011	f011	f002	f011							f014	f016	f001	f003	f000	f002	f004	f000	f003						f004	f006	f001	f003
				2017-04-07	2017-04-07	2017-04-10	2017-04-10	2017-04-11	2017-04-11	2017-04-11	2017-04-11	2017-04-11		mean	SEM			42837	42837	42837	42837	42837	42837	42839	44662		mean	SEM				1/16/18	1/16/2018	1/17/18	1/17/18	43123	43123	43124	43130	06 feb 2018		mean	SEM			43123	43124	06 feb 2018	06 feb 2018
			time (min)	CTRL	CTRL	CTRL	CTRL	CTRL	CTRL	FAB	FAB	FAB					time (min)														time (min)														time (min)
			-12	1.23386	1.06741	0.792113	1.06844	1.08997	1.08628	1.05358	1.0379	1.22769		1.0733	0.0428		-12	1.34423	1.24087	2.18412	1.68175	1.31525	1.01922	1.35074	1.38056		1.43959	0.12429			-6	1.03604	0.780536	0.780536	0.997449	0.978563	1.0535	1.04333	1.12224	0.923735		0.968436	0.0399004		-6	1.10822	--	1.0055	1.28939
			-11.75	1.40051	1.31362	0.771306	0.87693	0.96562	1.22986	1.20409	0.778829	1.42061		1.1067	0.0866		-11.75	0.84309	0.762661	2.26654	1.55809	1.26467	1.0938	1.29377	1.58359		1.33328	0.169752			-5.83333	1.24146	1.04924	1.04924	1.03964	1.01051	0.959499	1.15033	1.32028	0.937661		1.08421	0.0427727		-5.83333	1.38895	0.950582	0.968259	1.52082
			-11.5	1.30158	1.14094	0.761647	0.806372	1.04099	1.37239	2.49953	1.73411	0.97493		1.2911	0.1812		-11.5	1.14174	1.48084	2.53044	2.18304	1.28766	1.05651	1.46148	1.40763		1.56867	0.182792			-5.66667	1.1311	0.871148	0.871148	1.01894	0.927122	1.02894	1.1008	0.929534	1.04575		0.991609	0.0319477		-5.66667	1.10021	1.08492	0.863883	1.27071
			-11.25	1.3892	0.962091	0.657038	0.529182	0.951321	1.04581	2.38328	--	1.22769		1.1438	0.2021		-11.25	1.13872	1.95818	2.20259	3.54744	1.47161	1.07999	1.23627	0.84458		1.68492	0.311358			-5.5	1.01989	0.923044	0.923044	0.989792	0.915372	0.990184	1.05209	1.16597	1.06277		1.00468	0.0272856		-5.5	1.4564	1.07019	0.85753	2.57879
			-11	1.61993	1.21803	0.956387	0.719975	0.880245	1.39033	1.16257	4.74761	1.18384		1.5422	0.4109		-11	0.946013	1.00486	2.25692	1.7343	0.885267	0.567876	0.888823	1.49561		1.22246	0.197483			-5.33333	1.03024	0.863628	0.863628	1.03028	0.95855	1.03946	1.01582	1.09539	0.919572		0.979618	0.0274825		-5.33333	1.22349	1.05271	0.871815	0.989838
			-10.75	0.955523	0.71484	0.932742	0.982766	1.0245	1.13525	--	2.11396	1.25783		1.1388	0.1498		-10.75	1.10764	0.961915	2.3788	1.98206	1.36584	0.950862	1.22001	0.551856		1.31487	0.210055			-5.16667	1.04015	0.893759	0.893759	1.01541	0.935475	0.929701	1.08378	0.691975	1.03557		0.94662	0.0392725		-5.16667	1.07	0.920487	0.930765	0.99824
			-10.5	1.22172	0.867269	0.916798	0.801333	0.908311	1.19202	0.891307	3.93065	0.756345		1.2767	0.3359		-10.5	0.929025	0.852606	2.21567	1.26131	0.843112	0.965955	1.20193	0.791793		1.13268	0.165937			-5	0.938835	0.952878	0.952878	1.05926	0.968885	0.929943	1.07685	1.30588	0.974021		1.01771	0.0399462		-5	1.03353	0.96803	1.20738	0.882828
			-10.25	1.51722	0.900418	0.87893	0.783464	0.869134	1.19259	1.16257	2.31215	1.21584		1.2033	0.1587		-10.25	0.996379	1.1543	2.03239	2.18304	0.903334	0.900333	0.931166	1.05572		1.26958	0.185884			-4.83333	1.25628	1.0145	1.0145	1.05023	0.931429	1.04218	0.920583	1.27528	0.940823		1.04953	0.0438761		-4.83333	1.06514	0.949049	0.841144	1.79082
			-10	1.18979	1.09469	1.04225	1.14476	1.12671	1.21094	0.913451	2.37381	1.18384		1.2511	0.1432		-10	0.766445	1.13911	1.55333	0.97465	1.37964	0.861464	0.912004	1.23168		1.10229	0.0965237			-4.66667	0.986701	1.03171	1.03171	0.964303	1.04582	0.976186	0.948659	1.00452	1.03533		1.00277	0.0117639		-4.66667	1.1049	0.932598	1.04991	1.32246
			-9.75	0.816627	1.07046	0.956387	0.755974	1.01693	1.48003	2.55766	1.04377	1.10747		1.2022	0.1828		-9.75	0.955802	1.38516	1.42267	1.05109	1.12013	0.812702	1.22646	1.31966		1.16171	0.0762209			-4.5	1.01399	1.08933	1.08933	0.97385	1.26395	0.972454	0.888839	0.781445	1.02913		1.01137	0.0451966		-4.5	1.39695	0.926543	0.896588	1.30659
			-9.5	1.14778	0.662168	0.937634	1.0886	1.15121	1.13281	0.852555	1.01735	1.18384		1.0189	0.0579		-9.5	1.22631	1.00486	1.02466	1.13518	1.12013	1.13435	1.07601	0.805684		1.0659	0.0446014			-4.33333	1.0008	0.979476	0.979476	0.93308	1.04447	1.0082	1.02922	1.82668	1.14533		1.10519	0.0922822		-4.33333	1.03511	1.11447	1.32648	0.960724
			-9.25	1.04107	0.801742	0.982283	0.63967	0.852909	1.00335	1.16257	1.46128	1.18384		1.0122	0.0801		-9.25	0.996379	1.05441	1.06033	1.19825	1.34898	0.729952	1.15385	0.603271		1.01818	0.0865044			-4.16667	1.18874	1.03974	1.03974	0.976566	0.882654	0.943056	0.937022	1.02022	0.999441		1.00302	0.0290202		-4.16667	1.33751	0.953794	0.973656	0.532131
			-9	0.843109	1.52125	0.842308	0.816452	0.755225	0.975477	0.581287	1.01735	1.03947		0.9333	0.0874		-9	0.762707	0.681356	1.03478	0.908145	1.46701	0.862115	1.28206	1.81819		1.10205	0.138248			-4	0.965708	1.05608	1.05608	0.892861	0.942574	1.0844	1.07428	1.23422	1.06796		1.04157	0.0330833		-4	1.05472	0.950766	1.19301	0.491198
			-8.75	1.033	0.991165	0.790738	1.02057	1.05769	0.998205	1.34753	1.47978	1.08519		1.09	0.0684		-8.75	0.911449	1.13765	1.01955	0.98102	0.758801	0.784838	0.827559	1.01802		0.92986	0.0468101			-3.83333	0.954255	0.989367	0.989367	0.96822	0.977911	1.00233	0.879486	1.33375	0.979296		1.00822	0.0424192		-3.83333	1.05403	1.1009	1.0989	1.17887
			-8.5	0.988473	2.52857	0.790738	0.631074	0.930293	1.04275	0.975732	1.95542	1.15269		1.2222	0.2051		-8.5	1.34894	0.920453	0.970902	0.991031	1.1924	0.905583	0.955301	2.02347		1.16351	0.134334			-3.66667	0.88085	1.08889	1.08889	1.04068	0.967186	1.0401	0.921967	0.970588	1.03452		1.00374	0.0242559		-3.66667	1.08833	1.15479	0.997127	0.636738
			-8.25	1.17647	1.05318	0.923346	0.705576	0.967505	1.09741	1.07315	0.873479	1.02808		0.9889	0.0468		-8.25	0.894877	1.09379	1.08724	1.19493	1.12013	0.815024	0.930527	1.17754		1.03926	0.0496632			-3.5	0.972606	1.08405	1.08405	1.00829	0.946214	1.02942	0.934878	0.849489	0.961077		0.985563	0.0250663		-3.5	1.16728	0.969851	0.941318	0.94852
			-8	1.30299	0.684565	0.876688	0.853806	1.02874	0.908203	0.683012	1.0975	0.86322		0.9211	0.0661		-8	0.893456	1.35269	0.93356	0.96258	1.34898	0.925707	1.01003	0.7654		1.02405	0.075519			-3.33333	0.94667	1.12824	1.12824	1.04102	0.935475	0.960219	1.01959	0.837104	1.01863		1.00169	0.0312697		-3.33333	1.13979	1.04899	0.958632	0.72735
			-7.75	1.22669	0.948215	0.860993	0.89277	0.746295	1.1219	1.21101	1.60926	1.05231		1.0744	0.086		-7.75	0.902702	0.865723	1.00923	1.50387	1.1497	0.895923	1.24048	0.989742		1.06967	0.0772072			-3.16667	1.14602	0.975677	0.975677	0.947532	0.955312	1.15189	0.917525	1.18131	1.01032		1.02903	0.0338545		-3.16667	1.28655	1.06986	1.15708	1.43266
			-7.5	0.860832	0.98676	0.825118	2.18393	0.691357	1.11328	2.56735	0.982663	0.797808		1.2233	0.2238		-7.5	1.09625	0.664481	1.02441	1.07212	0.803433	0.784838	0.899107	0.950152		0.911848	0.0539619			-3	0.966371	0.997521	0.997521	1.03999	0.984457	0.98268	1.07088	0.78069	1.07341		0.98817	0.0289959		-3	1.2212	1.07964	1.00136	1.19021
			-7.25	1.58318	0.996248	0.753987	0.849571	1.02057	1.19141	0.657772	0.873479	1.2883		1.0233	0.0964		-7.25	1.01088	1.08215	1.00923	0.840875	0.654651	0.813906	1.22339	1.25875		0.986729	0.0733895			-2.83333	1.09677	1.12013	1.12013	1.07887	0.979195	1.02303	0.929351	1.31641	0.946318		1.0678	0.0394456		-2.83333	1.1981	0.871367	0.930765	0.99824
			-7	0.999676	0.848904	1.06087	1.75386	0.871414	1.13021	1.51135	1.10983	1.1162		1.1556	0.098		-7	1.05113	1.04484	0.915945	0.96258	1.61877	1.1672	1.1206	1.11783		1.12486	0.076489			-2.66667	1.00378	1.01622	1.01622	0.975677	1.08693	1.03946	1.02115	0.576124	1.04257		0.975348	0.050923		-2.66667	1.22071	0.960859	0.98553	0.343838
			-6.75	1.16212	1.15636	0.854586	0.97832	0.918517	1.06966	1.21101	1.56385	1.21138		1.1244	0.0695		-6.75	1.14967	1.13369	1.12107	1.11292	0.876836	0.907819	1.03023	1.36364		1.08698	0.0541113			-2.5	0.97909	1.16586	1.16586	1.06965	0.986128	1.05851	1.05752	1.0635	1.00897		1.06168	0.0227029		-2.5	0.95909	0.847817	1.09239	1.19388
			-6.5	1.14778	0.763197	1.23768	0.997887	1.06495	1.10085	0.690279	0.846977	0.906774		0.9733	0.0614		-6.5	0.996379	1.04725	1.08963	1.08112	1.39113	1.20744	1.01115	0.692819		1.06462	0.0699441			-2.33333	0.943133	0.984908	0.984908	1.15219	1.03657	0.996671	1.00513	0.847568	1.07516		1.00291	0.0281452		-2.33333	0.97093	1.01267	0.958632	0.72387
			-6.25	0.730477	1.2797	1.40755	1.3026	1.20857	1.06847	2.07084	1.30903	1.24159		1.2911	0.1175		-6.25	1.00335	0.943416	0.922641	1.45536	1.11291	0.875397	0.994078	1.31966		1.07835	0.0729394			-2.16667	1.05013	1.11789	1.11789	1.15806	0.993527	0.928415	1.1047	1.24467	0.934984		1.07225	0.0350648		-2.16667	1.01316	1.07608	0.958632	0.835036
			-6	1.0043	1.12244	0.975139	0.743372	0.962256	1.02065	0.644471	1.22874	0.89446		0.9533	0.06		-6	1.14967	1.18316	1.26299	1.40146	1.7073	0.992204	1.187	0.950152		1.22924	0.0849008			-2	1.03877	1.05465	1.05465	1.0051	1.12889	1.02538	1.10103	1.22426	0.83108		1.05154	0.0353342		-2	0.991858	1.04652	1.26991	1.01129
			-5.75	0.999676	0.832579	0.928258	0.57454	0.836086	1.17057	1.01725	1.02351	0.990563		0.93	0.0565		-5.75	1.16697	0.884341	1.10083	1.08112	1.34898	1.1199	1.29283	0.87977		1.10934	0.0595707			-1.83333	0.966602	1.10511	1.10511	1.16433	1.03571	1.02803	0.972576	1.08191	1.04257		1.05577	0.0215883		-1.83333	0.906357	0.785016	0.974587	1.22799
			-5.5	0.624103	0.516773	1.00449	1.06726	1.16345	1.09741	0.991608	0.822097	1.06053		0.9267	0.0748		-5.5	0.817542	0.907613	0.851666	1.04058	1.12847	1.33454	0.834839	0.582469		0.937216	0.0806199			-1.66667	1.12822	0.955316	0.955316	1.19987	1.05354	0.981636	0.854827	1.03096	1.12582		1.03172	0.0358222		-1.66667	1.01781	0.904338	1.07334	1.25633
			-5.25	1.10678	0.801742	0.932742	0.986745	0.7873	1.02173	0.913451	0.748295	0.95835		0.9178	0.0396		-5.25	0.968141	0.828316	1.022	1.10365	0.843112	0.892167	0.955301	0.909096		0.940223	0.0326328			-1.5	1.26593	1.06571	1.06571	1.00895	1.06076	1.03375	0.988716	1.01471	1.10781		1.068	0.0275409		-1.5	0.924403	1.0399	1.0401	0.573064
			-5	1.23386	0.890397	1.15517	0.725735	1.04099	0.813058	1.14022	1.14947	1.026		1.02	0.0578		-5	1.03896	1.03062	1.01236	1.00332	1.09605	0.980444	0.681279	1.1547		0.999715	0.0495949			-1.33333	1.01892	0.977077	0.977077	1.23154	1.25415	1.04842	1.22948	0.975863	1.05552		1.08534	0.0395709		-1.33333	0.947534	1.0405	0.833421	0.707902
			-4.75	0.944225	0.881554	1.00193	1.46875	1.44922	0.979434	1.12382	0.763009	0.758874		1.04	0.088		-4.75	1.04402	0.988635	0.855277	0.945984	1.16739	0.714057	0.840031	0.931522		0.935864	0.0487492			-1.16667	1.18404	0.874387	0.874387	1.1488	1.00229	1.13176	1.07522	0.95812	1.03477		1.03153	0.0381171		-1.16667	0.821841	1.13042	0.921038	0.884156
			-4.5	1.07273	1.12332	0.945448	1.48675	1.04609	1.05067	1.01725	0.873479	0.858287		1.0533	0.0622		-4.5	1.05113	1.0275	0.929093	1.33138	0.853651	1.09493	0.665685	1.01802		0.996424	0.0682214			-1	--	--	--	--	--	--	--	--	--		--	--		-1	--	--	--	--
			-4.25	0.940766	0.832579	1.08051	1.05836	0.99506	0.961626	1.21542	1.15916	1.00975		1.0289	0.0392		-4.25	0.867392	0.887921	1.00726	0.716655	1.04335	1.81117	0.966828	0.923759		1.02804	0.117335			-0.833333	--	--	--	--	--	--	--	--	--		--	--		-0.833333	--	--	--	--
			-4	1.44385	1.35063	0.896867	0.87693	1.11189	1.02065	0.952665	1.08671	0.941004		1.0756	0.0662		-4	1.10368	1.0185	1.09865	0.822595	1.40086	0.997348	0.760783	1.10851		1.03887	0.0694249			-0.666666	--	--	--	--	--	--	--	--	--		--	--		-0.666666	--	--	--	--
			-3.75	1.11908	1.1872	0.957137	1.24736	0.991415	0.862792	0.910683	0.73148	1.12154		1.0144	0.0563		-3.75	0.977736	1.19194	0.920235	0.630656	0.851987	0.875397	1.03023	0.747805		0.903247	0.0608239			-0.5	--	--	--	--	--	--	--	--	--		--	--		-0.5	--	--	--	--
			-3.5	0.774749	2.49774	1.04122	1.04156	0.829217	1.03516	0.890096	1.16764	0.739903		1.1133	0.1799		-3.5	0.961164	1.1941	0.934469	1.43649	1.16739	0.881959	0.944374	2.81527		1.2919	0.227274			-0.333333	--	--	--	--	--	--	--	--	--		--	--		-0.333333	--	--	--	--
			-3.25	1.05144	1.12434	1.0689	1.23282	1.05629	0.954071	1.21101	0.739888	1.11807		1.0611	0.0491		-3.25	0.78644	0.953326	0.974936	0.900937	0.975601	0.859297	0.780475	1.21814		0.931144	0.0493656			-0.166666	--	--	--	--	--	--	--	--	--		--	--		-0.166666	--	--	--	--
			-3	0.79896	1.60348	0.858123	0.923968	0.698073	0.972419	0.734258	1.21553	0.90346		0.9667	0.0941		-3	1.24675	0.845111	1.06078	0.756787	1.60958	1.1392	1.41357	1.34898		1.17759	0.101699			0	3.08561	3.69738	3.69738	3.16831	2.95664	2.45484	0.735025	2.80096	2.25816		2.76159	0.300831		2.6e-07	2.39588	1.57733	1.81415	2.20057
			-2.75	1.21746	0.982905	0.860993	0.671977	0.958453	1.05469	0.735157	0.723803	0.845603		0.8944	0.0589		-2.75	0.863993	0.884341	1.01767	0.867141	0.851987	0.986079	0.749256	0.824785		0.880657	0.0303464			0.166667	2.22008	3.63909	3.63909	3.2812	3.04773	1.89822	1.47371	2.78564	2.00503		2.66553	0.265599		0.166667	2.02112	1.24704	2.05238	1.66547
			-2.5	0.968436	1.36913	1.0689	1.16924	0.878581	0.948567	1.21101	1.17589	0.739903		1.06	0.0646		-2.5	0.897302	1.1654	1.11468	0.977517	0.871215	1.09877	1.03023	1.37244		1.06594	0.0571245			0.333334	1.90243	3.07361	3.07361	3.31745	2.76586	1.93532	1.50641	1.91953	1.97354		2.38531	0.222231		0.333334	2.3131	1.19722	2.26954	1.2098
			-2.25	0.730477	0.832579	0.911068	0.89277	1.37778	1.10655	1.78538	1.14947	0.860977		1.0722	0.1117		-2.25	0.955383	1.08215	0.96914	0.995773	1.23305	0.815024	0.939856	0.923759		0.989267	0.0436601			0.5	2.59662	2.9898	2.9898	2.93347	2.08576	1.86598	1.63146	2.07894	2.10333		2.36391	0.173722		0.5	1.92601	1.16712	1.56873	1.26074
			-2	--	--	--	--	--	--	--	--	--		--	--		-2	--	--	--	--	--	--	--	--		--	--			0.666667	2.39099	2.29751	2.29751	2.67385	2.33824	1.9913	1.73824	2.22	1.94455		2.21024	0.092843		0.666667	1.55849	1.15611	1.36549	1.43266
			-1.75	--	--	--	--	--	--	--	--	--		--	--		-1.75	--	--	--	--	--	--	--	--		--	--			0.833334	2.05199	2.36291	2.36291	2.55654	2.00513	1.80158	1.76707	1.70523	2.04924		2.07362	0.0993051		0.833334	2.02986	1.11207	1.61758	1.38858
			-1.5	--	--	--	--	--	--	--	--	--		--	--		-1.5	--	--	--	--	--	--	--	--		--	--			1	2.04274	2.35944	2.35944	2.55295	1.89601	1.97561	1.65805	1.69898	2.11621		2.07327	0.10207		1	1.86528	1.18877	1.49871	0.967045
			-1.25	--	--	--	--	--	--	--	--	--		--	--		-1.25	--	--	--	--	--	--	--	--		--	--			1.16667	1.99924	2.22545	2.22545	2.43839	1.79538	1.76227	1.85918	2.14689	2.0143		2.05184	0.0754296		1.16667	1.84958	1.15611	1.30541	1.71919
			-1	--	--	--	--	--	--	--	--	--		--	--		-1	--	--	--	--	--	--	--	--		--	--			1.33333	1.89746	2.05379	2.05379	2.6956	1.79538	1.69283	1.97268	2.05147	2.02755		2.02673	0.0938461		1.33333	1.68368	1.20034	1.59863	1.23567
			-0.75	--	--	--	--	--	--	--	--	--		--	--		-0.75	--	--	--	--	--	--	--	--		--	--			1.5	1.78065	2.0593	2.0593	2.51303	1.89498	1.81756	1.68801	1.67855	1.93601		1.93638	0.0858771		1.5	1.52476	1.24249	1.51203	1.71919
			-0.5	--	--	--	--	--	--	--	--	--		--	--		-0.5	--	--	--	--	--	--	--	--		--	--			1.66667	1.45789	1.87269	1.87269	2.56539	2.08795	1.67686	1.73795	1.71397	2.07372		1.89546	0.106437		1.66667	1.82792	1.10718	1.66812	1.52817
			-0.25	--	--	--	--	--	--	--	--	--		--	--		-0.25	--	--	--	--	--	--	--	--		--	--			1.83333	1.52375	2.45002	2.45002	2.18577	1.77072	1.632	2.19186	2.74779	1.85622		2.0898	0.139367		1.83333	1.68607	1.39036	1.66894	2.22062
			0	6.24641	4.17922	2.32974	4.18936	3.17195	4.19791	2.30439	2.25666	2.58293		3.4956	0.4455		0	2.07637	2.54907	2.46185	2.76788	5.39591	2.48346	2.46608	1.12171		2.66529	0.429367			2	1.87767	2.25348	2.25348	2.30587	1.61746	1.6247	1.95501	1.59834	2.0037		1.9433	0.0956442		2	1.35617	1.0803	1.64597	1.50429
			0.25	5.83644	5.77255	2.91542	3.72172	2.67901	2.04928	7.90551	2.14852	1.57846		3.8467	0.7233		0.25	1.44928	2.77183	2.10256	2.13908	3.51698	1.74495	1.57693	0.692819		1.9993	0.304222			2.16667	1.48052	2.22921	2.22921	2.17217	1.73575	1.98931	2.07586	1.54167	2.01688		1.94118	0.0957053		2.16667	1.53461	1.2361	1.51955	1.53499
			0.5	3.61549	2.95054	3.26609	3.19835	2.62228	2.36683	3.04058	1.76879	1.42947		2.6967	0.2413		0.5	1.2723	1.77584	1.67829	1.75182	3.78069	1.48381	1.38084	1.24767		1.79641	0.292768			2.33333	1.79234	2.30203	2.30203	2.17558	1.6753	1.74016	1.66345	1.70655	1.93886		1.92181	0.0895537		2.33333	1.66445	0.998462	1.2609	1.19388
			0.75	6.13343	4.16289	1.47834	--	2.28609	1.53529	5.31463	1.5233	1.92115		3.0438	0.665		0.75	1.14967	1.37729	1.53546	1.43649	2.98702	1.30925	1.19434	1.10371		1.51165	0.217128			2.5	1.84961	2.37083	2.37083	2.46339	1.57626	1.86799	1.96661	1.91801	2.06425		2.04975	0.0985335		2.5	1.43113	1.61155	1.34009	1.3849
			1	2.53797	2.18056	1.3877	2.8979	2.07891	1.81641	1.97345	1.73874	1.45632		2.0089	0.1626		1	0.979072	1.52611	1.37041	1.5683	2.02347	1.41777	1.49205	1.58359		1.4951	0.10187			2.66667	2.07644	2.33625	2.33625	2.02762	1.53599	1.76498	1.77035	2.28111	1.9807		2.01219	0.0938432		2.66667	1.76236	1.1764	1.69482	1.25455
			1.25	2.35192	2.05369	1.51272	1.44322	1.20655	1.81641	2.11755	1.32401	1.23317		1.6722	0.1413		1.25	1.02704	1.41615	1.12027	1.09002	2.17335	1.30404	1.11602	1.23168		1.30982	0.131265			2.83333	1.64614	1.91793	1.91793	2.18356	1.91062	1.70156	1.83343	1.8364	1.97074		1.87981	0.0520147		2.83333	2.06622	1.29485	1.41878	1.88037
			1.5	3.7769	2.13257	1.69608	2.10255	1.94149	1.62266	2.12585	1.51446	1.00415		1.99	0.2552		1.5	1.0347	1.73145	1.28891	1.59257	1.88392	1.23651	1.04896	0.857776		1.33435	0.12931			3	2.08188	2.63851	2.63851	2.06832	1.39162	1.76756	1.60849	1.93842	1.85098		1.99825	0.140938		3	1.39924	1.08988	1.46611	1.4158
			1.75	2.18077	2.15491	1.57743	2.53251	1.11447	1.70632	3.08913	1.41449	1.1121		1.8744	0.2228		1.75	1.09775	1.10792	1.07426	1.07612	1.98858	1.12695	1.26271	0.95675		1.21138	0.114903			3.16667	1.84615	2.07574	2.07574	2.10771	1.67152	1.62668	1.64127	1.99963	2.00892		1.89482	0.0669998		3.16667	1.65086	1.11625	1.21442	1.22153
			2	2.53554	2.07414	1.55316	5.9722	0.964443	1.42891	1.53844	1.2537	1.0893		2.0444	0.5171		2	0.979072	1.2567	1.04166	1.12726	2.73168	1.17524	0.957916	1.13113		1.30008	0.207548			3.33333	1.73185	1.83971	1.83971	2.09993	1.38614	1.69235	1.5556	1.68929	1.89404		1.74763	0.0683916		3.33333	1.47763	1.47875	1.48454	0.975757
			2.25	1.74943	1.90105	1.21803	2.04113	1.13161	1.21094	4.87174	1.36417	1.26534		1.8611	0.3921		2.25	1.02704	1.59971	1.10236	0.934305	1.50315	1.28062	0.947193	0.861249		1.15695	0.0974721			3.5	1.83114	2.25641	2.25641	2.00617	1.5683	1.74164	1.99898	1.71397	2.00619		1.93103	0.0792493		3.5	1.15735	1.07048	1.54756	0.882828
			2.5	1.78994	1.99166	1.62597	1.70094	1.38798	1.75586	1.51846	1.37573	1.20357		1.5956	0.0819		2.5	1.17522	1.17567	1.10236	1.40146	1.74754	1.00326	0.797517	0.791793		1.14935	0.111639			3.66667	1.7457	2.05353	2.05353	1.914	1.53646	1.67056	1.5556	1.57912	1.89138		1.77776	0.0690338		3.66667	1.71515	1.2472	1.43702	1.43266
			2.75	2.88379	2.2549	1.99932	1.83594	1.04779	1.23422	2.35283	2.25666	1.08519		1.8833	0.2126		2.75	0.993907	1.18053	1.03327	1.43192	1.91105	1.38856	0.840665	1.75954		1.31743	0.133462			3.83333	1.85939	1.80369	1.80369	1.80746	1.66258	1.77192	1.48392	1.84714	1.96972		1.77883	0.0456712		3.83333	1.47126	1.23724	1.46541	2.47564
			3	1.69297	1.29156	1.29956	1.77182	1.05086	1.66504	2.38051	1.47978	1.02448		1.5167	0.1408		3	1.14174	1.02397	1.04166	1.00104	2.10129	1.12695	0.801287	0.774198		1.12652	0.147223			4	1.83864	2.16213	2.16213	1.80668	1.51206	1.7389	1.71537	1.48051	1.95713		1.81928	0.0817381		4	1.24023	1.19668	1.10878	1.30101
			3.25	1.25563	1.52639	1.46688	1.17375	1.60176	1.21094	1.66082	1.11957	1.13545		1.3511	0.071		3.25	1.05769	2.11922	1.06459	1.10949	1.70948	1.20744	0.937506	1.01174		1.27714	0.146879			4.16667	1.61458	2.24041	2.24041	1.69881	1.72446	1.76882	1.43467	2.16047	2.08066		1.88481	0.0997673		4.16667	1.37974	1.35244	1.84342	1.11242
			3.5	2.36298	2.05061	1.23768	1.04324	0.964443	1.39033	1.96926	1.2537	0.953652		1.4678	0.1749		3.5	1.11682	1.68335	1.1604	1.1562	1.59425	1.1739	0.986021	0.659828		1.19135	0.11473			4.33333	2.26941	2.5579	2.5579	1.79874	1.49563	1.78455	1.70769	1.26768	1.88152		1.92456	0.150044		4.33333	1.22659	1.10794	1.54756	1.04194
			3.75	1.72829	1.85017	1.17874	2.40537	1.14304	1.34068	1.12647	1.55376	1.00515		1.4822	0.1508		3.75	1.11002	1.18522	1.14975	1.19708	1.5176	1.31477	0.899615	1.13113		1.18815	0.0624987			4.5	1.685	2.02363	2.02363	1.73115	1.58511	1.63599	2.01349	1.56289	2.01264		1.80817	0.0684632		4.5	1.20957	1.06619	1.58957	1.14613
			4	1.84003	1.67976	1.29956	2.06175	0.99506	1.27821	1.61653	1.14877	1.13347		1.4511	0.1209		4	1.07302	0.961917	1.07114	2.05213	1.79864	1.01425	0.994702	0.838369		1.22552	0.15676			4.66667	1.61442	1.84384	1.84384	1.86928	1.44763	1.65571	1.48591	1.8207	1.92366		1.72277	0.0587799		4.66667	1.21354	1.29968	1.88438	1.34747
			4.25	1.90707	1.65194	1.25732	1.19066	0.872063	1.57422	2.91566	0.909445	1.13545		1.4911	0.2121		4.25	1.04237	0.799429	1.095	1.03708	1.77926	1.26355	0.698813	0.833467		1.06862	0.12026			4.83333	1.72324	2.12475	2.12475	2.04128	1.51232	1.65903	1.46542	1.47267	2.04106		1.79606	0.0953594		4.83333	1.30321	1.16988	1.22894	1.84654
			4.5	2.19512	1.47593	1.57288	1.91901	0.943011	1.30781	1.03982	1.28453	1.00415		1.4156	0.1428		4.5	1.07302	1.00486	0.93934	1.34052	1.84903	1.19738	1.17134	0.950152		1.19071	0.105703			5	1.77435	2.0182	2.0182	1.89153	1.66667	1.68541	1.62596	2.52751	2.0037		1.91239	0.0929858		5	1.12573	0.974763	1.42401	0.71633
			4.75	1.63889	1.72683	1.21974	1.60645	1.17876	1.47734	1.01033	1.07284	1.15811		1.3444	0.0904		4.75	1.02358	0.920453	0.999785	1.15773	1.44095	1.2294	0.680478	1.08678		1.06739	0.0792954			5.16667	1.64945	1.8563	1.8563	1.7318	1.29691	1.88473	1.36772	3.98486	1.89725		1.94726	0.265327		5.16667	1.26023	1.14388	1.69482	1.4158
			5	1.89039	1.42232	1.23768	2.57031	0.984287	1.38047	1.34614	1.50444	1.19207		1.5022	0.157		5	0.977218	0.961914	1.10783	1.03586	1.60687	1.24878	1.00253	0.67868		1.07746	0.0945213			5.33333	1.93885	2.05248	2.05248	1.69881	1.48806	1.70678	1.37319	2.3397	2.07858		1.85877	0.104282		5.33333	1.37365	1.17605	1.3048	0.964425
			5.25	1.46341	1.52639	1.59523	1.01892	1.10856	1.05067	1.79369	1.09133	1.06391		1.3011	0.0977		5.25	1.22103	0.838427	1.01801	1.26131	1.58987	1.1566	0.873187	1.12171		1.13502	0.0846307			5.5	1.53095	2.48759	2.48759	1.74861	1.57168	1.53255	1.5448	1.73189	1.84454		1.83113	0.129491		5.5	1.1916	1.08988	1.29267	0.885644
			5.5	1.79742	1.65128	1.079	1.91356	0.961196	1.05469	2.15907	1.11864	0.969816		1.4111	0.1555		5.5	1.08397	0.979094	1.18459	1.89609	1.7874	1.1125	1.00733	1.09343		1.26805	0.127557			5.66667	1.86197	2.53592	2.53592	1.88901	1.48806	1.70238	1.643	1.6138	2.01403		1.92045	0.127818		5.66667	1.32477	1.33398	1.64618	1.03151
			5.75	1.34956	1.10115	1.38967	1.24196	1.49093	1.2513	1.56313	1.28392	1.06242		1.3022	0.0551		5.75	1.25579	1.41711	1.07426	1.14665	1.98456	1.32064	1.03078	0.916813		1.26832	0.117296			5.83333	1.75995	1.98407	1.98407	1.71639	1.44228	1.66688	1.67379	0.802573	1.84583		1.65287	0.120192		5.83333	1.27212	1.29427	1.99979	1.05796
			6	2.12214	1.18206	1.32453	1.44895	1.35451	1.28906	1.3811	1.94221	1.10769		1.46	0.1139		6	0.919734	1.03706	1.00803	0.986211	1.98733	1.47669	0.917166	1.05572		1.17349	0.13224			6	1.64127	1.70483	1.70483	1.8537	1.52015	1.48111	1.59891	1.89009	1.86931		1.69602	0.0503122		6	1.41296	1.03989	1.55235	0.982395
			6.25	1.69849	1.79576	1.23768	1.3329	1.47229	1.31533	1.26826	1.13758	1.10985		1.3756	0.0795		6.25	1.08696	1.1047	1.08486	1.12726	1.70948	1.24557	0.979028	1.13693		1.18435	0.0793842			6.16667	1.71857	1.68156	1.68156	1.91103	1.45795	1.71033	1.48217	1.53519	1.87541		1.67264	0.053085		6.16667	1.7781	1.00197	1.37215	1.36524
			6.5	1.43472	1.3997	1.25732	1.29596	1.90745	1.15589	2.18675	1.2948	1.21866		1.4622	0.1168		6.5	1.21098	1.0275	1.15185	1.15773	1.59919	1.26401	0.730287	1.08351		1.15313	0.0859882			6.33333	1.60783	1.55487	1.55487	1.78308	1.48147	1.50889	1.88359	1.65328	2.03501		1.67365	0.0627686		6.33333	1.51138	0.98356	1.60907	1.26074
			6.75	1.31473	1.48014	1.09418	1.51195	1.81662	1.52578	1.27883	1.17798	1.15375		1.3722	0.0777		6.75	1.06344	1.16361	1.02403	2.0146	1.4103	1.1414	1.1343	1.75954		1.3389	0.128537			6.5	1.94849	1.90736	1.90736	2.05305	1.36837	1.51556	1.61295	1.52816	1.91604		1.75082	0.0813877		6.5	1.23645	1.24558	1.46353	1.04056
			7	1.73544	1.7674	1.33591	1.56595	1.34716	1.28906	1.74386	1.62511	1.19523		1.5144	0.0736		7	1.19894	1.17567	1.12846	1.08029	1.68622	1.18956	0.958586	1.63157		1.25616	0.0921825			6.66667	2.12532	1.74765	1.74765	1.8206	1.44608	1.69873	1.65594	1.8619	1.90978		1.77929	0.0623646		6.66667	1.29589	1.03161	1.84342	1.12975
			7.25	2.08845	1.83476	0.956387	1.01766	1.25827	1.25	1.31284	1.14683	1.09822		1.33	0.1268		7.25	1.14967	0.824498	1.06791	0.752635	2.02347	1.18956	0.981637	1.02467		1.12676	0.13854			6.83333	2.12649	1.92918	1.92918	1.73997	1.57026	1.43769	1.50248	1.44254	1.98935		1.74079	0.087259		6.83333	1.25663	1.16918	1.78755	1.28939
			7.5	2.20803	1.32981	1.27697	2.11043	1.81198	1.17821	2.10371	1.01332	1.07158		1.5667	0.1623		7.5	1.34281	0.941875	1.13327	0.830494	2.2874	1.12695	0.913468	0.757368		1.1667	0.17346			7	1.85843	1.96712	1.96712	1.63092	1.5285	1.552	1.46686	1.5396	1.9252		1.71508	0.0699842		7	1.34345	1.29133	1.34687	1.20808
			7.75	1.61687	1.26552	1.55316	2.9399	1.25735	1.17634	1.2812	1.23315	0.96892		1.4778	0.1937		7.75	1.11258	0.829652	1.03916	1.73338	1.94852	1.45726	0.707697	0.87977		1.2135	0.159524			7.16667	1.71107	2.03111	2.03111	1.87812	1.62191	1.44782	1.43019	1.33853	1.91604		1.71177	0.0889521		7.16667	1.48757	1.27105	1.45407	1.14613
			8	1.79601	1.48855	1.06578	2.7971	1.25913	1.30554	2.19739	1.06579	1.2099		1.5789	0.1958		8	1.19894	1.08215	0.940384	1.46239	1.56359	0.976688	0.735791	0.923759		1.11046	0.0999881			7.33333	1.48593	1.91804	1.91804	1.76543	1.5285	1.40753	1.40617	1.63235	1.87535		1.6597	0.0714137		7.33333	1.34437	1.22561	1.12846	1.11515
			8.25	1.47571	1.33937	0.983795	1.21613	1.53322	1.74375	1.27883	1.92679	1.0872		1.3989	0.1016		8.25	1.34423	1.0185	1.03555	1.23462	1.88392	1.34367	0.893831	4.48683		1.65514	0.418546			7.5	1.9756	1.5554	1.5554	1.92854	1.56247	1.57455	1.65082	1.88886	1.94046		1.7369	0.0632801		7.5	1.12816	1.16243	1.37737	1.23429
			8.5	2.16114	1.7528	1.27697	1.05521	1.46329	1.21094	2.40819	1.49134	1.09224		1.5456	0.1583		8.5	1.15709	1.18316	0.918752	1.13195	1.48388	1.36324	1.11602	0.686221		1.13004	0.0871119			7.66667	1.89912	1.82382	1.82382	1.73895	1.48806	1.4644	1.68258	2.30278	1.73025		1.77264	0.0824392		7.66667	1.15917	0.999731	1.64639	0.945555
			8.75	1.77547	1.81208	1.49824	2.04743	1.58756	1.48235	1.16257	0.801545	0.899998		1.4522	0.141		8.75	1.17345	1.52303	1.07085	1.20525	1.37964	1.08572	0.869342	1.13113		1.1798	0.0704458			7.83333	2.18836	1.55477	1.55477	1.89551	1.46107	1.51268	1.35422	2.01777	1.8755		1.71274	0.0958131		7.83333	1.17701	1.13125	1.40273	0.429798
			9	2.32425	1.32981	1.38207	1.3329	1.3395	1.31778	1.6022	1.43353	1.10358		1.4611	0.1157		9	1.03841	1.44287	1.04166	1.05109	1.61877	1.23355	0.721159	0.653544		1.10013	0.116263			8	1.86802	1.96724	1.96724	1.88496	1.64355	1.54667	1.79013	1.482	1.9223		1.78579	0.0613274		8	1.29396	1.10026	1.46353	1.14613
			9.25	1.34091	1.45371	1.25732	0.992216	1.36889	1.26003	1.46852	1.2656	1.21866		1.2922	0.0477		9.25	1.34554	0.97743	1.05148	1.61168	1.65556	1.15741	1.50707	0.578135		1.23554	0.129733			8.16667	1.93091	1.74344	1.74344	1.81839	1.49048	1.62831	1.66963	1.90441	1.98181		1.76787	0.0528124		8.16667	0.975593	1.36013	1.22604	0.439793
			9.5	1.66018	1.88101	1.18386	1.34014	1.37165	1.89209	2.73113	1.09302	1.32196		1.6067	0.1699		9.5	1.07781	1.13681	1.14357	0.997191	1.7782	1.35234	1.09518	0.857776		1.17986	0.0987075			8.33333	2.17066	1.79276	1.79276	1.78326	1.62711	1.62926	1.6267	2.18525	1.8253		1.8259	0.0716734		8.33333	1.50098	1.25934	1.86048	1.02222
			9.75	1.37733	1.12993	1.07265	1.13396	1.4288	1.33937	1.242	0.84265	1.07788		1.1822	0.0617		9.75	0.961541	0.774224	1.23345	1.03812	1.77053	1.12695	0.881416	0.914961		1.08765	0.110039			8.5	1.91434	2.01947	2.01947	1.82118	1.64076	1.48015	1.9079	1.87123	1.86404		1.83762	0.0584048		8.5	1.26908	1.16875	1.57954	0.589438
			10	1.77547	1.22112	1.14799	1.23343	1.71457	1.41276	1.96743	0.971103	1.41466		1.4278	0.1098		10	1.19565	1.06972	1.07114	0.700729	2.18535	1.25216	0.807698	1.25875		1.19265	0.15887			8.66667	1.7368	1.89586	1.89586	1.8114	1.50424	1.59923	1.92336	1.65226	1.80168		1.75785	0.0487839		8.66667	1.17245	1.24456	1.50887	1.08581
			10.25	1.30047	1.72683	1.17874	1.70094	1.34123	1.46484	1.90441	1.10983	1.03939		1.4178	0.1004		10.25	1.13434	1.1699	1.20172	1.13868	2.10778	1.12695	1.60127	1.21814		1.33735	0.123115			8.83333	2.23588	1.84612	1.84612	1.94577	1.46766	1.38835	1.61057	2.04044	1.81995		1.80009	0.0904841		8.83333	1.48757	1.31439	1.42011	1.18706
			10.5	1.84003	1.76311	1.17167	1.22846	1.45079	1.37796	1.97084	1.33374	1.18032		1.4789	0.1007		10.5	1.22631	1.08215	1.09785	0.908352	1.74437	1.19919	0.548081	0.909096		1.08943	0.120876			9	1.54628	1.59307	1.59307	1.99614	1.51329	1.50534	2.04157	1.42356	1.83952		1.67243	0.0757058		9	1.17032	1.12999	1.25509	1.04829
			10.75	1.2396	1.77943	0.952059	1.34995	1.50763	1.65495	1.66082	1.19791	0.936374		1.3644	0.1026		10.75	1.18033	0.933623	1.0166	0.918197	1.79501	1.39211	0.939567	0.890767		1.13328	0.112056			9.16667	1.69922	2.11734	2.11734	1.87812	1.48931	1.44899	1.70965	1.18717	1.80056		1.71641	0.102622		9.16667	0.990745	0.923835	1.27239	1.24641
			11	1.33577	1.56802	1.31626	1.55395	1.69869	1.39441	1.35885	1.04549	0.925827		1.3567	0.0816		11	1.18931	0.961915	1.02963	2.03848	1.53293	1.20521	0.954914	0.527862		1.18003	0.158587			9.33333	1.69211	1.83664	1.83664	1.83047	1.52054	1.40605	1.79862	1.82216	1.84836		1.7324	0.0540386		9.33333	1.2066	0.971806	1.52536	0.919568
			11.25	1.43472	1.44049	1.11735	1.37269	1.69808	1.3623	1.64128	1.17457	1.0776		1.3678	0.0724		11.25	1.02193	0.924918	1.05491	0.934305	1.88392	1.3097	1.07941	0.551856		1.09512	0.135319			9.5	1.91434	1.74959	1.74959	1.84818	1.70419	1.44899	1.65278	1.33853	1.95558		1.70686	0.0680716		9.5	1.2212	1.11941	1.37763	0.644697
			11.5	1.30906	1.30317	1.23768	1.73874	1.98734	1.70428	1.14748	1.18382	1.36142		1.4411	0.0982		11.5	1.69951	0.841675	1.03797	1.33138	1.87358	1.11384	1.02959	0.695818		1.20292	0.144279			9.66667	1.97609	1.77578	1.77578	1.62696	1.61202	1.54667	1.78451	1.41471	1.85461		1.70746	0.0572801		9.66667	1.08115	1.23692	1.27446	0.859596
			11.75	1.40051	1.48014	1.25732	1.98443	2.16362	1.47331	1.36187	0.845586	0.849939		1.4233	0.1466		11.75	1.3796	1.59971	0.958126	1.40146	1.76117	1.21147	1.34616	1.63637		1.41176	0.0905542			9.83333	1.43894	1.8556	1.8556	1.70425	1.66905	1.44444	2.12233	1.73437	1.90188		1.74738	0.0729298		9.83333	1.11554	1.05685	1.38977	1.14613
			12	1.33577	1.35294	1.34625	1.10109	1.41199	1.45691	1.13885	1.37097	1.10769		1.2922	0.0457		12	1.29338	0.933623	1.10514	1.27405	1.77926	1.29912	1.0608	0.633435		1.17235	0.117548			10	2.17877	1.77818	1.77818	1.85835	1.77381	1.43087	1.75075	1.41582	1.71762		1.74248	0.0756277		10	1.08139	1.0201	1.43702	0.528982
			12.25	1.13791	1.06055	0.962638	1.86631	1.35506	1.43799	1.60546	1.49134	0.9185		1.3167	0.1068		12.25	1.24821	1.14435	1.02388	0.858958	1.63971	1.24878	0.851204	0.776268		1.09892	0.100707			10.1667	1.41982	2.1142	2.1142	1.77408	1.54442	1.48573	1.63371	2.12206	1.87251		1.78675	0.0944126		10.1667	1.36077	1.20505	1.31694	0.898668
			12.5	1.43472	1.55415	1.38967	1.59595	2.03139	1.44531	1.6022	1.10102	1.08859		1.4711	0.0945		12.5	1.09218	1.18688	1.05823	1.01216	1.98456	1.07453	0.968413	1.05572		1.17909	0.117214			10.3333	1.70881	2.14455	2.14455	1.84818	1.83612	1.51416	1.66058	1.86256	1.84583		1.84059	0.0688888		10.3333	1.24075	1.2731	1.4321	0.53486
			12.75	1.43882	1.33477	1.03965	1.75653	2.16362	1.24655	1.5501	1.40361	1.15406		1.4533	0.1134		12.75	0.973837	1.38516	1.01288	1.09314	1.89292	1.25574	0.919965	1.64224		1.27198	0.123031			10.5	1.69211	2.17095	2.17095	1.94003	1.23129	1.61487	1.44843	1.91801	1.84303		1.78107	0.10543		10.5	1.1571	1.1867	1.398	0.65493
			13	1.11047	1.1955	1.29956	2.4741	1.49333	1.993	1.32866	0.92486	1.20766		1.4467	0.1619		13	1.23688	1.14033	1.08096	0.908352	1.5176	1.20109	1.02959	0.758802		1.1092	0.0804852			10.6667	1.3221	1.65779	1.65779	1.85933	1.67783	1.36372	1.66963	1.61142	1.9021		1.63575	0.0643116		10.6667	1.5227	1.19465	1.40894	0.429798
			13.25	1.51581	1.19105	1.17874	1.27796	1.46568	1.68186	1.50451	0.946202	1.29604		1.3411	0.0742		13.25	1.09775	0.791252	1.05533	1.09002	1.6971	1.05182	1.13361	0.728953		1.08073	0.102827			10.8333	1.77031	2.15008	2.15008	1.84994	1.56085	1.58888	1.57814	1.28504	1.83478		1.75201	0.0946581		10.8333	1.14344	1.14348	1.38411	0.881636
			13.5	1.40051	2.1092	1.21803	1.78194	2.03139	1.5045	2.29747	1.09302	1.17047		1.6222	0.1492		13.5	1.28106	0.953326	1.06131	1.09002	1.88857	1.45137	0.967201	0.554255		1.15589	0.139622			11	1.74258	1.86932	1.86932	1.81093	1.41092	1.44195	1.73125	2.18382	1.78427		1.76048	0.0773561		11	1.20376	1.07904	1.24928	0.083863
			13.75	1.06528	1.62551	0.962638	1.24196	1.47167	1.28013	2.01854	1.0762	0.953095		1.3	0.1178		13.75	1.00335	1.34449	1.09236	1.36809	1.88857	1.08572	1.25001	0.586514		1.20239	0.131299			11.1667	1.47365	2.22011	2.22011	1.90123	1.7569	1.37778	1.35535	1.46232	1.79401		1.72905	0.112814		11.1667	1.18771	0.980945	1.58828	0.95008
			14	1.60689	1.24887	0.999662	1.94393	1.82997	1.9029	1.58701	1.73589	1.27353		1.57	0.1094		14	0.960311	1.21201	1.10514	1.9708	1.88857	1.10012	1.23483	0.714167		1.27324	0.15464			11.3333	1.70881	2.24388	2.24388	2.02733	1.58697	1.42693	1.58992	1.64972	1.9365		1.82377	0.0999218		11.3333	1.10276	1.21917	1.3988	1.14613
			14.25	1.89039	1.99819	1.07624	0.976467	1.59632	1.48437	1.732	1.14506	1.02056		1.4367	0.1307		14.25	1.05909	0.787021	1.1457	1.23462	2.06094	1.21147	1.27748	0.686221		1.18282	0.146599			11.5	1.43894	1.93005	1.93005	2.06659	1.6954	1.37778	1.46855	1.64972	1.81555		1.70807	0.081743		11.5	1.02047	1.05702	1.34175	0.820523
			14.5	1.31707	1.24887	1.21705	1.63794	1.70028	1.57422	1.55702	0.981155	1.0661		1.3678	0.0866		14.5	1.34554	1.52944	0.999785	1.40146	1.61245	1.11384	1.00733	0.762468		1.22154	0.104605			11.6667	1.62101	1.88854	1.88854	1.89293	1.55166	1.35008	1.61102	1.31298	1.72193		1.64874	0.0739313		11.6667	1.36077	0.952724	1.49887	0.976813
			14.75	1.47452	1.14094	1.10016	1.08671	1.64312	1.83728	1.20212	1.24613	1.34169		1.3411	0.087		14.75	1.02485	0.933623	1.09785	1.22628	1.56656	0.888555	1.02565	1.5176		1.16012	0.0908952			11.8333	1.63358	2.01903	2.01903	1.93595	1.44228	1.32983	1.69591	1.75792	1.76696		1.73339	0.0803564		11.8333	0.917147	1.04108	1.61583	0.995321
			15	1.29125	1.32456	1.09418	1.03536	1.83458	1.38122	1.32866	1.10142	1.14438		1.28	0.0801		15	1.2723	1.61602	1.12542	1.29635	1.80215	1.34239	0.935019	1.13693		1.31582	0.0984593			12	1.40832	1.82398	1.82398	2.01063	1.82493	1.48416	1.9079	1.43647	1.7318		1.71691	0.0731828		12	1.33181	1.07311	1.2866	0.945555
			15.25	1.24513	1.41286	1.23768	0.965967	1.63802	1.37912	3.89107	1.23006	1.24713		1.5844	0.2943		15.25	1.22103	0.90642	1.06763	1.64877	1.7073	1.29187	0.764038	0.974515		1.1977	0.120431			12.1667	1.35635	1.60665	1.60665	2.11256	1.51258	1.49995	1.5448	1.74118	1.79804		1.64208	0.0732278		12.1667	1.33751	0.974439	1.46076	0.879586
			15.5	1.45653	1.46692	0.973639	1.47216	1.74518	1.42463	1.56313	1.40361	1.06875		1.3967	0.0795		15.5	1.12093	1.07122	1.11528	1.3236	2.0596	1.20744	1.13462	1.1437		1.27205	0.115741			12.3333	1.22116	2.01958	2.01958	1.87332	2.01677	1.37054	1.55791	1.18032	1.79059		1.6722	0.115709		12.3333	1.29098	0.986097	1.47207	0.859596
			15.75	1.45653	1.34138	1.21974	1.46748	1.50674	1.54119	1.58266	1.23006	1.00481		1.3722	0.0635		15.75	1.30031	1.14581	1.17448	1.55718	1.77053	1.35234	1.0577	1.36364		1.34025	0.0823332			12.5	1.54561	1.84589	1.84589	2.13494	1.74686	1.44308	1.41375	2.02998	1.73227		1.7487	0.0828573		12.5	1.20376	1.10192	1.40646	0.809031
			16	1.51722	1.52639	0.983795	1.28859	2.16269	1.44244	1.74386	0.911647	1.07961		1.4056	0.1321		16	1.23126	1.27454	1.18326	1.20125	1.6525	1.51434	1.0577	1.19649		1.28892	0.0691			12.6667	1.43706	1.60525	1.60525	1.79191	1.4513	1.38417	1.43952	1.64972	1.87561		1.5822	0.0569428		12.6667	1.29098	1.08497	1.3988	0.99953
			16.25	1.76079	1.66516	1.73864	0.958467	1.6074	1.38393	1.39193	1.23931	1.22852		1.4422	0.0909		16.25	1.23589	0.918191	1.13556	1.23462	2.29586	1.20557	0.874696	0.67868		1.19738	0.172406			12.8333	1.30973	1.60538	1.60538	2.04986	1.67049	1.46306	1.56718	1.89146	1.77601		1.65984	0.0740859		12.8333	1.19347	0.875411	1.29397	0.933275
			16.5	1.23386	1.63432	1.21803	1.05521	1.74518	1.29503	0.927769	1.13626	1.24827		1.2789	0.0867		16.5	1.20715	0.955903	1.1033	1.01216	1.77053	1.50866	0.849365	0.900471		1.16344	0.113941			13	1.2833	1.72368	1.72368	2.08642	1.73054	1.37694	1.88163	1.92255	1.81642		1.72724	0.0848831		13	1.00097	1.03324	1.43736	0.885644
			16.75	1.78529	1.38763	1.16267	2.60811	1.65544	1.74913	1.79369	1.10142	1.17626		1.6033	0.1573		16.75	1.19278	1.14581	1.03797	0.86987	1.63663	1.23075	0.91275	1.02273		1.13116	0.0851307			13.1667	1.65242	1.65067	1.65067	2.05643	1.46299	1.40533	1.52483	1.63235	1.84229		1.65311	0.0659226		13.1667	1.07	0.965997	1.31221	0.48258
			17	1.46341	2.72901	1.3752	1.23343	1.88602	1.47331	2.24211	1.14346	1.14231		1.6311	0.1828		17	1.2906	1.3076	1.18478	1.64877	1.85485	1.39303	0.836126	1.22068		1.34205	0.108471			13.3333	1.61426	1.79934	1.79934	2.04629	1.59424	1.41222	1.66963	1.37541	1.90124		1.69022	0.0733074		13.3333	1.24023	1.05824	1.18536	0.644697
			17.25	1.34091	1.77308	1.19839	1.55395	1.64759	1.26139	1.21368	1.0713	1.16411		1.3567	0.0809		17.25	1.0774	0.901795	1.15774	0.900937	2.06094	1.11384	0.937506	1.79473		1.24311	0.155354			13.5	1.53305	1.70051	1.70051	2.07583	1.75595	1.45859	1.71151	1.30241	1.80127		1.67107	0.0737362		13.5	1.40848	1.06718	1.42011	0.603225
			17.5	2.14817	1.51979	1.32019	1.25423	1.92031	1.29276	1.45103	1.02505	1.05123		1.4422	0.1255		17.5	1.21238	1.14435	1.05823	1.3059	1.76238	1.31477	1.02323	1.64957		1.30885	0.0947343			13.6667	1.86116	1.74296	1.74296	1.98363	1.64543	1.466	1.73125	3.08331	1.78257		1.89325	0.156039		13.6667	1.34914	0.974762	1.61645	0.62516
			17.75	1.3892	1.8733	1.4898	1.63794	1.9889	1.30409	1.50265	0.97466	1.1203		1.4744	0.1098		17.75	1.48572	0.974914	1.09949	1.09679	1.76238	1.5026	1.03651	0.86942		1.22848	0.111035			13.8333	1.3343	1.78338	1.78338	2.23908	1.57096	1.38369	1.49809	1.56434	1.94138		1.67762	0.0963127		13.8333	1.11864	0.823731	1.4163	0.537247
			18	1.05648	1.20664	1.31626	1.40887	1.84645	1.51367	1.34447	1.04047	1.01998		1.3067	0.0891		18	1.11682	1.08215	0.972013	0.905108	1.83952	1.0167	1.07428	0.653544		1.08252	0.119995			14	1.3343	1.646	1.646	2.05632	1.60937	1.38467	1.62596	1.18878	1.8643		1.59508	0.0888922		14	1.12145	0.911864	1.32908	0.561369
			18.25	1.17462	1.33477	1.36144	1.1011	2.24062	1.67026	1.97084	1.20672	1.08326		1.4589	0.1374		18.25	1.39546	1.14979	1.10783	1.65172	2.21083	1.07572	0.967201	0.950152		1.31359	0.15259			14.1667	1.62744	1.74393	1.74393	1.99323	1.66214	1.45018	1.53661	1.88348	1.83558		1.71962	0.0570367		14.1667	1.10029	1.22143	1.6755	0.458451
			18.5	1.44953	1.26552	0.979828	0.969619	1.52099	1.3534	2.11161	0.969253	0.986537		1.29	0.1262		18.5	1.4453	1.16703	1.03183	1.19124	1.66639	1.21147	1.19232	0.615839		1.19018	0.107553			14.3333	1.48292	1.47891	1.47891	2.10414	1.6753	1.45657	1.39835	1.32629	1.80764		1.57878	0.0814861		14.3333	1.16085	1.06125	1.34175	0.515758
			18.75	1.02602	1.60965	1.3752	1.39855	1.79111	1.28856	1.18424	0.92486	0.878423		1.2756	0.1024		18.75	1.23126	1.08215	1.01218	1.15773	2.33477	0.971093	1.17522	0.923759		1.23602	0.161388			14.5	1.42557	1.66377	1.66377	1.98363	1.81453	1.36317	1.43952	1.76122	1.79385		1.65656	0.0695596		14.5	1.1626	0.936666	1.40894	0.929293
			19	1.19353	1.87738	1.36796	1.43237	1.76219	1.17907	1.46152	1.34348	1.15663		1.4189	0.0846		19	1.27901	1.27997	1.01449	0.992699	1.78541	1.0373	0.998859	1.29566		1.21042	0.0952387			14.6667	1.63419	1.66672	1.66672	1.99823	1.66667	1.40605	1.52623	1.23295	1.74088		1.6154	0.0715507		14.6667	1.23719	0.935901	1.12331	0.537247
			19.25	0.832855	1.2911	1.21892	1.07348	2.25503	1.32548	1.27621	0.996003	0.953652		1.2478	0.139		19.25	1.36427	1.62323	0.982694	1.43834	1.7874	1.25698	0.814485	0.861249		1.26608	0.125844			14.8333	1.72324	1.76552	1.76552	2.06297	1.42964	1.30336	1.66832	1.91706	1.86719		1.72254	0.078421		14.8333	1.26772	1.0116	1.80727	0.703306
			19.5	1.4899	1.41406	1.4027	1.45795	1.85173	2.05859	1.81583	1.32401	1.41547		1.5811	0.0864		19.5	1.11483	1.00297	1.26567	0.850885	1.94852	1.17143	1.01399	0.591206		1.11994	0.139343			15	1.48893	1.75954	1.75954	2.0162	1.58999	1.32983	1.57814	2.02004	1.69201		1.69269	0.0761585		15	1.44218	1.08662	1.20944	0.710101
			19.75	1.23476	1.05064	1.72304	2.18069	2.36881	1.31185	1.1825	0.786131	1.06875		1.4333	0.1799		19.75	1.27901	1.49097	1.13327	1.1115	1.85485	1.0393	0.88758	0.571851		1.17104	0.136494			15.1667	1.55497	1.52363	1.52363	1.92679	1.55276	1.41145	1.54281	1.95882	1.7621		1.63966	0.0648083		15.1667	1.05991	1.09926	1.3909	0.730657
			20	1.3429	1.43809	1.32019	1.11753	1.64312	1.63476	1.50348	0.939088	1.15406		1.3422	0.0795		20	1.12412	1.0478	0.996839	0.773218	2.21804	0.911149	1.06775	0.931522		1.1338	0.159614			15.3333	1.49207	1.60217	1.60217	2.04629	1.78788	1.39975	1.35115	1.98214	1.85001		1.67929	0.0833428		15.3333	0.968539	0.982425	1.32301	0.674193
			20.25	1.18795	1.24332	1.47653	1.24736	1.59401	1.75377	0.996492	1.11787	1.27353		1.3211	0.0796		20.25	1.39493	1.25049	1.10428	1.81365	2.18535	1.11212	1.3805	0.985343		1.40333	0.143478			15.5	1.7632	1.77745	1.77745	1.98853	1.65587	1.31049	1.35409	1.76522	1.76993		1.68469	0.0726099		15.5	1.10148	0.926842	1.32205	0.587041
			20.5	1.51851	1.17671	1.28925	1.79544	1.71457	1.66504	1.99298	1.28507	1.00481		1.4944	0.1083		20.5	1.36427	0.918191	1.22337	0.896933	1.86029	1.18626	1.11539	0.578135		1.14286	0.133812			15.6667	1.91308	1.81218	1.81218	1.88882	1.59424	1.47296	1.69087	1.24736	1.8413		1.697	0.0739562		15.6667	1.22456	1.04601	1.35279	0.294719
			20.75	1.14778	1.272	1.23768	1.13396	1.68599	1.52232	1.48497	1.30405	1.16923		1.3278	0.0644		20.75	1.59185	1.31404	1.42388	1.64877	2.33139	1.21147	0.99191	0.942611		1.43199	0.156823			15.8333	1.68855	1.58323	1.58323	2.00617	1.81054	1.31123	1.40279	1.44756	1.76312		1.62183	0.0731766		15.8333	0.959608	1.03324	1.27644	0.351653
			21	1.033	1.62134	1.10566	1.53295	1.46777	1.55404	1.90441	1.25586	1.10358		1.3967	0.0967		21	1.29338	1.27997	1.08902	1.13195	2.02347	1.08572	0.916296	0.791793		1.20145	0.131633			16	1.55497	2.00178	2.00178	2.16005	1.65176	1.41382	1.55493	1.72952	1.73654		1.75613	0.0828272		16	1.14926	1.0541	1.39725	0.327465
			21.25	1.1363	1.41847	1.67602	1.13396	1.8892	1.37606	1.14264	1.079	1.21295		1.3411	0.0939		21.25	1.49457	1.01741	1.18169	0.858958	1.77925	1.08469	0.919172	1.45162		1.22342	0.113655			16.1667	1.5003	2.30652	2.30652	2.03408	1.45685	1.46862	1.63532	1.75391	1.66975		1.79243	0.113712		16.1667	1.09721	1.04872	1.19272	0.54511
			21.5	1.64247	1.28191	1.35555	1.79544	1.68691	1.47583	1.43938	1.23315	1.31538		1.4711	0.0662		21.5	1.59185	1.1543	1.1033	1.12117	2.02347	1.25953	0.785958	0.857776		1.23717	0.142073			16.3333	1.64803	1.81408	1.81408	2.13403	1.64738	1.36986	1.66832	1.56138	1.77641		1.71484	0.0700154		16.3333	1.09632	1.0541	1.06205	0.887325
			21.75	1.08949	1.37502	1.16892	0.993966	2.37701	1.32548	1.92655	0.823423	1.1875		1.3644	0.1638		21.75	1.4906	0.930273	1.19089	1.52886	1.74754	1.20309	1.23078	0.733142		1.2569	0.116362			16.5	1.46006	1.58428	1.58428	1.93033	1.77381	1.34319	1.70769	1.31844	1.72261		1.60275	0.067823		16.5	1.11693	0.929114	1.3785	0.479774
			22	1.27459	1.68148	1.54167	1.801	1.8892	1.44531	1.36187	0.918253	1.30423		1.4678	0.0999		22	1.25418	0.877422	1.18326	0.925963	1.75367	1.24647	0.899327	1.29566		1.1795	0.102406			16.6667	1.6276	1.64212	1.64212	1.96475	1.51351	1.44039	1.91249	1.59439	1.86989		1.6897	0.0610584		16.6667	1.27981	0.991764	1.30342	0.491198
			22.25	1.10096	1.28356	1.36796	1.24196	1.74314	1.42463	1.59089	1.34348	0.93721		1.3356	0.08		22.25	1.15588	0.930273	0.984742	1.26131	2.2994	1.12695	0.986021	0.527862		1.15905	0.180423			16.8333	1.66257	1.70094	1.70094	2.18577	1.66667	1.30369	1.33289	1.96323	1.72676		1.69372	0.0912849		16.8333	1.05156	0.991764	1.30963	0.736796
			22.5	1.00952	2.16074	1.25732	1.29596	1.82569	1.30912	1.75309	1.15809	1.09822		1.4311	0.1298		22.5	1.51586	0.829652	1.11781	1.16788	2.21803	1.11286	0.955535	0.86942		1.22338	0.161099			17	1.60715	1.69033	1.69033	2.21198	1.63363	1.52002	1.76308	1.32436	1.63849		1.67549	0.079161		17	1.09632	1.15611	1.03777	0.703306
			22.75	0.913806	1.51823	1.34082	1.28859	1.9124	1.54297	1.29846	1.5233	1.17626		1.39	0.0929		22.75	1.32026	1.20947	1.38623	0.86987	1.77053	1.30871	1.007	0.833467		1.21319	0.109034			17.1667	1.59528	1.71484	1.71484	1.99823	1.50569	1.39781	1.58975	1.31495	1.76089		1.62137	0.0685061		17.1667	1.32177	1.10511	1.07055	0.644697
			23	1.41476	1.49336	1.4331	1.84547	1.6717	1.17907	1.09337	0.873833	1.08357		1.3411	0.1042		23	1.23507	1.02057	1.1309	1.02414	2.02347	1.17263	0.662047	1.13693		1.17572	0.136056			17.3333	1.6695	1.65302	1.65302	2.07583	1.70727	1.26508	1.71168	1.6501	1.74767		1.68146	0.0684764		17.3333	1.25482	0.907329	1.33948	0.365785
			23.25	0.888682	1.87738	1.53564	1.99793	1.87943	1.91732	1.2124	0.93171	0.909463		1.4622	0.1596		23.25	0.9669	1.48796	1.04713	0.997191	1.82112	1.24296	0.997399	1.27567		1.22954	0.105997			17.5	1.69922	1.86393	1.86393	1.9141	1.99641	1.34968	1.73596	1.61603	1.78581		1.75834	0.0640362		17.5	1.10567	0.994674	1.04182	0.859596
			23.5	1.3892	1.51979	1.27518	1.49395	1.72935	1.55151	1.59089	0.960431	1.05342		1.3956	0.085		23.5	1.03159	0.910384	1.1947	1.40146	1.9512	1.0836	0.944062	1.19649		1.21419	0.11912			17.6667	1.95872	1.64624	1.64624	2.07865	1.63889	1.36372	1.50641	1.10089	1.77275		1.63472	0.0983381		17.6667	0.993576	0.915256	1.49835	0.644697
			23.75	1.26542	1.66516	1.39484	1.13396	1.90507	1.72671	1.41925	1.30405	1.42733		1.4722	0.083		23.75	0.998248	0.943416	1.10514	1.16788	1.65556	1.30925	0.861085	1.12611		1.14584	0.0879222			17.8333	1.57803	2.12617	2.12617	2.10493	1.56034	1.42886	1.99147	1.86301	1.61235		1.82126	0.0929443		17.8333	1.25136	1.00625	1.51955	0.840494
			24	1.45653	1.5337	1.27697	2.32607	2.55042	1.36663	2.65731	1.10243	1.08686		1.7078	0.209		24	0.987032	0.822102	1.04795	1.70177	1.79501	1.04243	0.982913	0.645165		1.12805	0.143644			18	1.4409	1.61388	1.61388	1.96263	1.76984	1.343	1.49721	1.57075	1.76829		1.62004	0.06327		18	1.18592	1.10511	1.36549	0.318369
			24.25	1.17462	1.37302	1.13454	1.60645	1.93682	1.31778	1.10278	0.97466	1.0482		1.2956	0.1033		24.25	0.930951	1.12724	1.10996	1.40146	1.75367	1.05987	0.688868	1.05572		1.14097	0.112342			18.1667	2.03784	1.85764	1.85764	1.92174	1.51329	1.41997	1.60101	1.444	1.72862		1.70909	0.0746931		18.1667	1.33264	0.971805	1.25269	0.385941
			24.5	1.4601	1.54027	1.11735	1.84547	2.39649	1.17532	1.92181	1.03584	1.34894		1.54	0.1481		24.5	1.12546	1.06211	1.11266	1.33776	1.70948	1.18626	0.915126	0.7654		1.15178	0.100211			18.3333	1.85365	1.93044	1.93044	2.12248	1.61202	1.44667	1.91968	1.57541	1.73066		1.79127	0.071683		18.3333	0.978051	1.07437	1.21187	0.448485
			24.75	1.04107	1.50191	1.27518	1.35732	1.86294	1.32446	1.19868	0.905725	1.24231		1.3011	0.0906		24.75	1.02193	0.961915	1.16924	1.16788	1.9512	1.11384	0.801831	1.12611		1.16424	0.120703			18.5	1.57189	1.75871	1.75871	1.80005	1.70727	1.31717	1.61456	1.3825	1.78325		1.63268	0.0594155		18.5	1.29139	1.02399	1.54516	0.65493
			25	1.28132	1.8733	1.47653	1.27796	2.04033	1.37606	1.47101	1.12525	1.25868		1.4656	0.1003		25	1.10617	0.861715	1.30207	0.992699	1.72974	1.65407	0.845076	0.754089		1.1557	0.131783			18.6667	1.74966	1.72331	1.72331	2.07996	1.50534	1.35591	1.83685	1.46609	1.76462		1.68945	0.0727276		18.6667	1.19944	0.958075	1.35308	0.335452
			25.25	1.21377	1.34798	1.45481	1.53085	2.26011	1.53259	1.46454	1.17417	1.31538		1.4756	0.1071		25.25	1.12412	1.07052	1.16924	1.33138	1.5176	0.962601	1.00962	0.807319		1.12405	0.0781775			18.8333	1.46394	1.63248	1.63248	2.15224	1.67049	1.30492	1.77854	1.8791	1.69561		1.68998	0.0802496		18.8333	1.18218	0.973843	1.31694	0.928364
			25.5	1.09964	1.49864	1.65024	0.982766	1.77369	1.37458	2.03451	1.06544	1.14566		1.4022	0.1205		25.5	1.05645	1.03341	1.15203	1.55718	1.7073	1.25698	0.974808	0.596714		1.16686	0.122818			19	1.63452	1.88806	1.88806	1.87577	1.49048	1.39044	1.53431	1.46232	1.63229		1.64403	0.0651894		19	1.0947	0.942597	1.35929	0.826534
			25.75	0.832855	1.41538	1.39484	1.70094	1.76049	1.52284	1.79369	1.15607	1.24713		1.4244	0.1045		25.75	1.19024	1.00621	1.14975	0.894033	2.02347	1.06143	0.950233	1.01802		1.16167	0.127814			19.1667	1.92977	1.71316	1.71316	1.94013	1.5683	1.36317	1.69456	2.16176	1.73779		1.75798	0.0769226		19.1667	1.12945	1.00196	1.22616	0.644697
			26	0.962567	1.46472	1.31269	3.31789	2.31094	1.46484	1.32866	0.820042	1.21673		1.5767	0.2586		26	0.965721	1.03062	1.12043	1.27959	1.9512	1.07572	1.13249	0.548977		1.13809	0.138469			19.3333	1.54119	1.46063	1.46063	2.01763	1.65379	1.22826	1.57814	1.40136	1.66607		1.55641	0.0731257		19.3333	1.02885	1.09005	1.33374	1.06426
			26.25	1.13934	1.63432	1.16892	2.15993	1.91358	1.22646	0.918987	1.10983	1.03505		1.3678	0.1431		26.25	1.00021	0.883759	1.04713	0.97024	1.82765	1.31477	0.973564	0.967747		1.12313	0.110287			19.5	1.64031	1.61847	1.61847	2.10648	1.73933	1.30998	1.56637	1.50679	1.54974		1.62843	0.0714356		19.5	1.00612	0.907329	1.2848	0.710101
			26.5	1.11047	1.44314	1.45378	1.43635	1.92889	1.40123	1.48497	1.08024	1.25079		1.3978	0.0835		26.5	1.25026	1.26251	1.07472	1.29635	2.02347	1.34608	1.17648	0.762468		1.27404	0.125284			19.6667	1.53696	1.43103	1.43103	1.9078	1.5285	1.29789	2.03113	1.80418	1.63056		1.62212	0.0813336		19.6667	1.07	1.10192	1.29722	0.771882
			26.75	0.979829	1.27662	1.27697	1.58755	1.72839	1.65495	1.43435	0.945412	0.941004		1.3144	0.1029		26.75	1.12876	1.02203	1.05394	0.752635	1.59919	1.34015	0.873632	1.21814		1.12356	0.0942372			19.8333	1.38461	1.70677	1.70677	2.07865	1.53634	1.29232	1.80879	1.68036	1.51489		1.63439	0.0784992		19.8333	1.19739	0.976273	1.56837	0.707902
			27	1.17386	1.4493	1.38207	1.28187	1.93682	1.60762	1.92655	1.19391	1.3094		1.4733	0.0979		27	1.03122	0.946885	1.13182	1.1785	1.4103	1.11414	1.13361	0.95675		1.1129	0.0521248																	20	1.19202	0.994146	1.385	0.210513
			27.25	1.44264	1.21102	1.48521	2.07893	1.92889	1.47806	1.44944	0.799556	1.15961		1.4489	0.1288		27.25	0.943938	0.991975	1.08096	1.13451	2.21083	0.946636	0.968413	0.897366		1.14683	0.15445
			27.5	1.2246	1.346	1.30943	1.72457	1.87332	1.17989	1.81583	1.25781	1.20357		1.4367	0.0942		27.5	0.996379	1.1062	1.12593	0.987391	1.68622	1.32014	0.905332	0.714167		1.10522	0.10375
			27.75	1.1137	1.76923	1.31269	1.59595	1.99483	1.53259	2.50633	0.891829	1.27669		1.5544	0.1636		27.75	1.19278	0.70384	1.00803	1.43483	2.09841	1.48694	0.824181	2.53374		1.41034	0.223361
			28	0.97397	1.82127	1.21974	1.60645	1.49375	1.41907	1.19277	0.739888	1.4121		1.3189	0.1097		28	1.46476	0.83416	1.04795	1.63503	1.72974	1.10074	0.986359	0.980316		1.22238	0.119275
			28.25	0.97397	1.1825	1.27697	2.85208	1.50716	1.35708	1.97084	1.10179	1.18787		1.49	0.1954		28.25	0.994308	0.854332	1.24266	1.1785	1.63183	0.959992	0.661769	0.777902		1.03766	0.108988
			28.5	1.44385	1.27903	1.15173	2.02334	1.69926	1.49475	1.85621	1.01365	1.3892		1.4822	0.1095		28.5	1.03122	1.1062	1.20298	1.08294	1.90673	1.24253	0.788467	1.31966		1.21009	0.114575
			28.75	0.97397	1.58807	1.5471	0.878565	1.82173	1.24655	2.17184	1.2948	1.42733		1.4389	0.1346		28.75	1.17057	0.941873	1.09949	0.700729	1.6971	1.20941	0.986359	1.21408		1.12745	0.101577
			29	1.1363	1.21102	1.48521	1.51195	1.46006	1.58935	1.44944	1.00625	1.32968		1.3544	0.065		29	1.0347	1.08215	1.11266	0.804541	2.10129	1.20557	0.992314	0.84458		1.14723	0.14422
			29.25	1.17548	1.1955	1.3877	1.38047	1.72885	1.3623	1.14748	0.718748	1.20577		1.2578	0.0896		29.25	0.835022	1.05123	1.12043	1.03441	2.02347	1.15316	1.34616	0.686221		1.15626	0.142642
			29.5	1.51722	1.45371	1.4252	1.67994	1.76402	1.11534	2.69053	1.06158	1.03939		1.5278	0.1694		29.5	0.907633	1.0185	1.04431	1.36642	1.95819	0.973273	0.792198	0.527862		1.07355	0.151585
			29.75	1.34091	1.18482	1.2033	1.3702	1.70028	1.25751	1.64421	1.15004	1.09792		1.3267	0.0711		29.75	1.0774	0.641275	1.01449	0.974927	1.9512	1.24253	0.86539	1.48761		1.15685	0.143812
			30	1.10343	1.66516	1.079	2.39392	1.82569	2.04706	1.59439	0.954455	1.32803		1.5544	0.1617		30	1.46804	1.08215	1.10236	1.17722	1.95602	1.25698	0.746611	1.29566		1.26063	0.123628
			30.25	1.033	2.12109	1.48521	1.61142	2.08476	1.46148	1.73463	0.92486	1.17364		1.5122	0.142		30.25	1.1427	0.989397	1.05085	1.08029	1.63183	1.13975	0.692312	1.47801		1.15064	0.102632
			30.5	1.36872	1.24226	1.36895	2.10593	1.79111	1.19541	1.59439	1.27631	1.21154		1.4622	0.1038		30.5	1.05499	1.16922	0.962756	0.934305	2.23425	1.06292	1.19506	0.791793		1.17566	0.15807
			30.75	1.10343	1.44049	1.58835	1.19211	1.61778	1.16663	1.59755	0.931466	1.17364		1.3122	0.0848		30.75	1.02193	0.847686	1.00803	0.700729	1.82112	0.867749	1.3248	2.02347		1.20194	0.170702
			31	1.31473	1.65055	1.3453	1.96553	1.87943	1.27148	1.42831	1.09442	1.44832		1.4889	0.0967		31	1.10368	1.1636	1.095	1.13868	2.09573	1.10074	0.675829	0.916813		1.16126	0.145192
			31.25	1.00717	1.29512	1.5471	2.13293	1.89591	1.30267	1.83667	0.918253	1.54146		1.4989	0.1361		31.25	1.34554	1.03706	1.2038	1.54898	1.79501	1.21147	0.70313	0.829498		1.20931	0.127276
			31.5	1.07995	1.74445	1.23768	1.42604	2.26823	1.57043	1.48683	0.972815	1.22852		1.4467	0.1308		31.5	1.23126	1.29858	1.03666	1.29082	1.5176	1.09946	1.15385	0.777902		1.17577	0.0770204
			31.75	1.18795	2.09212	1.29393	2.26792	1.90317	1.70428	1.20409	0.998848	1.15375		1.5322	0.1552		31.75	1.12742	0.886334	1.07145	1.29082	1.56096	1.1672	0.974808	0.603271		1.08528	0.100117
			32	1.24959	1.17318	1.18611	2.00806	1.9595	1.31778	1.45783	1.01023	0.941694		1.3678	0.1275		32	1.13614	1.00485	1.21724	1.3454	1.80215	1.19098	0.576927	0.758802		1.12906	0.131535
			32.25	1.58639	1.33717	1.18386	1.91217	1.72935	1.37606	1.41925	0.993368	1.54146		1.4533	0.0928		32.25	1.26463	0.865723	0.898244	0.59562	1.98733	1.08764	1.02959	1.37244		1.13765	0.148351
			32.5	0.962567	1.66516	1.25418	1.05296	2.25037	1.15461	1.52494	0.875534	1.23766		1.33	0.1425		32.5	1.08696	1.31849	1.05793	0.943289	1.9512	1.20109	0.741763	1.31966		1.20255	0.126875
			32.75	1.61148	1.49864	1.35555	1.61055	1.55382	1.35772	1.30208	1.02762	1.15728		1.3867	0.0674		32.75	1.0347	1.36558	1.14138	1.50657	2.14488	1.3097	0.798822	0.985343		1.28587	0.146691
			33	1.10978	1.20261	1.29661	1.06879	1.75743	1.67513	1.97084	1.15004	1.60038		1.4267	0.1101		33	1.05113	0.933623	1.01767	1.57664	1.92229	1.0167	0.977842	0.980316		1.18453	0.12812
			33.25	1.18491	1.17044	1.28925	1.20396	2.14321	1.79312	1.11952	0.877125	1.21154		1.3311	0.1288		33.25	1.07302	1.14033	1.06131	0.943289	1.85485	1.19566	0.821684	0.626836		1.08962	0.127324
			33.5	0.828801	1.37375	1.35019	1.33117	1.87943	1.55954	1.00836	0.92486	1.25079		1.2778	0.1093		33.5			1.14759	1.23462	1.68622	1.10133	1.00428	0.807319		1.16356	0.120365
			33.75	0.834345	1.15636	1.39484	1.56865	2.25037	2.02599	1.8269	1.04324	1.39759		1.5	0.1561		33.75			1.20907	1.1492	2.02347	1.21147	0.937506	0.791793		1.22042	0.17454
			34	1.00262	1.28191	1.15173	1.93718	2.21775	1.42463	1.32866	1.0458	1.19423		1.3978	0.1381		34			1.14535	1.27007	1.65556	1.23689	0.94616	1.01802		1.21201	0.102223
			34.25	0.953537	1.33866	1.36895	1.69099	1.74413	1.33559	1.57341	0.918694	1.22938		1.35	0.0969		34.25			1.16344	1.10641	2.32324	1.2604	0.860812	1.1613		1.3126	0.209435
			34.5	1.04107	1.07541	1.33591	1.22846	1.68599	1.46025	2.06416	1.09442	1.23317		1.3578	0.1116		34.5			1.02403	0.862436	1.79501	1.19403	0.671646	0.791793		1.05649	0.16545
			34.75	0.97863	1.85017	1.29393	1.94033	2.61082	1.34933	1.50265	0.969508	1.29807		1.5322	0.1747		34.75			1.31508	1.05109	1.77926	1.31477	0.576927	0.75012		1.13121	0.177609
			35	1.17647	0.911872	1.31269	1.44322	1.74136	1.49586	1.07621	1.11754	1.20391		1.2756	0.0838		35			1.02403	1.3236	1.95602	1.0393	0.762368	0.86942		1.16246	0.176633
			35.25	0.979829	1.2797	1.18386	1.16304	2.00033	1.83803	1.8269	0.877125	1.26575		1.38	0.1353		35.25			1.15841	1.09679	1.76238	1.06292	0.750921	0.703816		1.08921	0.155098
			35.5	0.968436	0.814674	1.39484	1.58395	1.66261	1.1814	1.08592	1.10212	1.38495		1.24	0.0941		35.5			1.15636	1.3059	1.88392	1.00326	0.839166	0.985343		1.19566	0.152287
			35.75	1.0254	1.14094	1.6745	1.20956	2.72977	2.04346	1.15642	1.08763	0.896852		1.4411	0.2		35.75			1.05394	0.875911	2.20413	1.21147	0.839166	0.596714		1.13022	0.23092
			36	0.915612	1.29999	1.36895	1.20596	1.82887	1.79398	1.11147	0.853258	1.48987		1.3189	0.1149		36			1.13433	1.72846	1.75566	1.44893	0.75321	1.09971		1.32005	0.160988
			36.25	0.939089	0.896623	1.10016	1.73078	1.71457	1.1773	1.21368	1.01735	1.32734		1.2356	0.1019		36.25			1.14759	1.12895	1.76238	1.27924	0.890694	1.31966		1.25475	0.118651
			36.5	0.911469	0.909138	1.25487	2.02334	2.10892	1.53259	1.69579	1.00312	1.19794		1.4033	0.1536		36.5			1.08588	0.6727	1.79501	1.23689	0.472891	0.779225		1.0071	0.193988
			36.75	1.0393	1.01404	1.57743	0.916332	1.82518	1.5625	1.80614	1.0458	1.44327		1.36	0.1198		36.75			0.915226	1.14329	1.85485	0.988954	0.940177	1.13693		1.16324	0.143881
			37	0.986044	0.750953	1.60681	2.13293	1.61065	1.86125	1.79759	1.08137	1.22404		1.45	0.1535		37			0.924759	0.952991	1.68622	1.1739	1.2275	0.807319		1.12878	0.128891
			37.25	0.920014	1.68148	1.90809	1.56865	3.06817	1.46025	2.40819	0.912528	1.39909		1.7033	0.2304		37.25			1.17104	0.875911	1.7073	1.19566	0.923083	0.527862		1.06681	0.161788
			37.5	1.72558	1.2741	1.60681	2.06633	2.28609	1.61458	1.05376	1.20634	1.32125		1.5733	0.1369		37.5			1.07579	1.73121	2.6558	1.09098	1.00146	1.02273		1.42966	0.269767
			37.75	0.942262	1.31825	1.90809	1.9344	1.68691	1.57422	1.25946	1.06544	1.15375		1.4267	0.1211		37.75			1.07579	1.23462	1.58987	1.14005	0.855443	0.791793		1.11459	0.117446
			38	1.01686	1.27078	1.27518	1.34761	2.66209	1.60156	1.19579	1.09503	1.23317		1.4122	0.1651		38			1.37264	1.20125	1.59425	1.10074	0.639297	0.599843		1.08467	0.162261
			38.25	1.22891	1.21583	1.8823	1.68982	2.41598	1.27639	1.29977	1.13295	1.36907		1.5022	0.1405		38.25			1.2274	1.40146	1.68622	1.16451	0.787551	1.05572		1.22048	0.124823
			38.5	1.29125	1.23625	1.56772	1.41745	2.40856	1.58674	1.18813	1.02077	1.07014		1.4222	0.1402		38.5			1.84111	2.15609	1.88392	1.36173	0.72875	0.824785		1.46606	0.242016
			38.75	0.942262	1.30437	1.46458	1.60645	2.19912	1.51367	1.17641	1.18221	1.89519		1.4756	0.13		38.75			1.44413	1.68999	1.89292	1.22086	0.860146	0.615839		1.28732	0.199271
			39	1.16212	1.29512	1.6044	1.84794	1.91358	1.37606	1.40415	1.0458	1.09975		1.4167	0.1041		39			0.997348	1.22628	1.89292	1.12695	0.671333	0.976545		1.14856	0.16741
			39.25	1.34091	1.29999	1.20712	1.30028	2.06078	1.53259	1.56117	1.1983	1.38495		1.4311	0.0889		39.25			1.26473	2.10219	1.71995	1.33042	0.52885	0.857776		1.30065	0.231823
			39.5	1.25563	1.08698	1.06087	4.11061	1.685	1.41907	1.24562	1.3503	1.61624		1.65	0.3156		39.5			1.23673	1.10949	1.60687	1.22315	0.931959	0.593845		1.11701	0.138271
			39.75	1.00952	1.17618	1.41449	1.36404	2.24062	1.1371	1.37611	1.15809	1.39276		1.3633	0.1191		39.75			1.14493	1.43483	2.21803	1.23355	0.762717	0.791793		1.26431	0.21823
			40	0.899708	1.27662	1.49307	1.94033	1.63213	1.42463	1.44491	0.829571	1.13269		1.34	0.1169		40			1.20519	1.01216	1.7073	1.40063	0.607292	0.668625		1.1002	0.17386
			40.25	1.06862	1.17318	2.96292	1.30577	1.60395	1.31185	1.13702	1.05804	1.26057		1.4311	0.1988		40.25			1.18109	1.18018	1.65556	1.0412	0.930527	0.621014		1.1016	0.139433
			40.5	1.28318	1.1101	1.13454	1.36404	1.36629	1.40015	1.09958	1.16378	1.49954		1.2678	0.0492		40.5			1.21724	1.68999	1.68622	1.4163	1.23078	0.87977		1.35338	0.127269
			40.75	1.1363	1.86868	1.11074	1.88994	2.12457	1.33203	1.60837	1.08137	1.25214		1.4889	0.1309		40.75			1.21724	1.1148	2.31856	1.33042	0.88758	1.1437		1.33538	0.20547
			41	0.881611	1.1101	1.55201	1.32295	1.80642	1.47331	1.37395	1.10243	1.26575		1.32	0.0918		41			1.2642	1.00104	1.95369	1.23075	0.708507	0.980316		1.18975	0.173388
			41.25	1.1944	1.21583	1.15517	2.67499	1.92889	1.27821	1.77805	0.770716	1.46219		1.4956	0.1865		41.25			1.07579	1.27405	2.13588	1.12695	0.587812	0.716384		1.15281	0.223415
			41.5	1.48494	1.18579	1.22049	2.81772	2.10593	1.27821	1.36187	1.30405	1.41466		1.5744	0.1809		41.5			1.29028	1.19124	1.95819	1.07686	0.595537	0.815787		1.15465	0.19139
			41.75	0.929698	1.19841	1.23768	1.38047	2.16184	1.65339	1.50265	0.889059	1.21154		1.3511	0.1297		41.75			1.30468	1.23658	1.7073	0.99507	0.478025	0.93391		1.10926	0.16875
			42	1.21377	0.925087	1.16892	1.16196	1.93682	1.64062	2.25397	1.00022	1.62488		1.4356	0.1507		42			1.19314	1.40146	1.85485	1.10012	0.675427	1.09633		1.22022	0.159468
			42.25	0.942262	1.63047	1.25418	2.32192	1.93746	1.39884	2.23024	1.1792	1.74365		1.6256	0.159		42.25			1.31508	2.4025	1.74754	1.35234	0.632759	0.850445		1.38344	0.259763
			42.5	1.18795	0.941607	1.27518	1.95664	3.05092	1.47042	1.46152	0.875534	1.23317		1.4956	0.2215		42.5			1.1894	0.916338	2.0596	1.30404	0.646858	1.01512		1.18856	0.197457
			42.75	1.18979	1.35842	1.67316	1.38595	1.47503	1.58203	1.11607	0.906959	1.22404		1.3244	0.0797		42.75			1.33557	1.43483	1.59425	1.21147	0.64103	1.84752		1.34411	0.166954
			43	1.26255	1.59578	1.11074	1.40886	1.62364	1.45312	1.16922	1.42136	1.21154		1.3611	0.0613		43			1.16642	0.958892	1.7344	1.14069	0.929972	1.1437		1.17901	0.118576
			43.25	1.40603	1.58353	1.2033	3.47748	2.32181	1.38902	1.22236	1.13295	1.01998		1.6389	0.263		43.25			1.18237	0.868904	1.66639	1.11353	0.397881	0.686221		0.985882	0.179556
			43.5	1.4601	1.04703	1.146	2.09153	1.92889	1.41276	1.60837	1.142	1.43327		1.4744	0.1183		43.5			1.095	1.36809	1.85485	1.14069	0.297769	0.867202		1.10393	0.211425
			43.75	1.07465	1.0102	1.38118	1.54795	2.28609	1.47806	1.36698	1.03157	1.3892		1.3967	0.1302		43.75			1.24973	1.18018	2.34722	1.25373	0.664933	0.551856		1.20794	0.259992
			44	1.09533	1.14975	1.39239	1.88994	2.1279	1.26139	1.37848	1.04132	1.27111		1.4011	0.1232		44			1.17485	0.875911	2.02347	1.0902	0.897442	0.552999		1.10248	0.204035
			44.25	1.45265	1.55723	1.2033	0.982766	2.36685	1.68396	1.38905	1.34105	1.27353		1.4711	0.1312		44.25			1.43719	1.09679	2.09841	1.23964	0.763032	1.09633		1.28857	0.185315
			44.5	1.47907	1.1894	1.47342	1.36075	1.48764	1.34933	1.68036	1.47004	1.28602		1.42	0.0471		44.5			1.26473	1.08613	1.77053	1.22315	0.735791	1.1517		1.20534	0.13673
			44.75	1.17762	2.2959	1.27206	1.20956	2.03208	1.29276	1.9307	1.24195	1.42878		1.5422	0.1417		44.75			1.71454	0.875911	2.63931	1.15443	0.673081	1.09633		1.35893	0.293274
			45	1.00952	1.53456	1.3453	1.12093	2.01132	2.05859	1.62586	1.15607	1.02115		1.4322	0.1345		45			1.17104	1.37099	1.88857	1.2977	1.20095	0.852701		1.29699	0.138795
			45.25	0.794614	0.894251	1.13866	1.18996	2.30807	1.75153	1.07031	1.06715	1.52091		1.3033	0.16		45.25			1.20236	0.960258	1.61877	1.27452	0.708796	0.890767		1.10925	0.1324
			45.5	0.988473	1.62551	1.27068	1.56865	2.67901	1.40682	1.53844	1.10243	1.22913		1.4911	0.1654		45.5			1.48074	1.61168	1.82112	1.34608	0.704046	1.36364		1.38788	0.154528
			45.75	1.17462	1.68498	1.05432	1.39168	2.21179	1.53148	1.27551	1.30361	1.33887		1.4389	0.1143		45.75			1.32664	1.12726	2.20413	1.29006	0.769236	1.64957		1.39448	0.199871
			46	1.07098	1.15173	1.23768	1.2648	2.05748	1.57789	1.11607	1.18221	1.19065		1.3167	0.1049		46			1.3286	0.883528	1.59425	1.18786	1.06155	0.666773		1.12043	0.133888
			46.25	1.19734	1.20724	1.31269	1.22119	2.66927	1.50502	2.03727	1.17149	1.39604		1.5256	0.1692		46.25			1.20653	2.60271	2.52934	1.27143	0.685101	0.611209		1.48439	0.358999
			46.5	0.831438	1.4917	1.06087	1.34563	1.87531	1.65128	2.51891	0.871158	1.14313		1.4211	0.1804		46.5			1.17298	1.50657	1.86538	1.23651	0.745197	1.5176		1.34071	0.155747
			46.75	1.38348	2.22021	1.17421	1.39691	2.44683	1.79398	1.07621	1.52088	1.3094		1.5911	0.1571		46.75			1.20653	1.05109	2.64978	1.19738	0.923083	2.99122		1.66985	0.368994
			47	1.21054	1.07226	1.41449	1.47908	2.38548	1.67026	1.45783	0.912528	1.29009		1.4322	0.142		47			1.26473	2.05213	1.88857	1.33825	0.989018	0.791793		1.38742	0.201987
			47.25	0.677905	1.15392	1.25418	1.54975	2.40039	1.4678	1.25484	1.20602	1.32159		1.3644	0.153		47.25			1.31435	1.64671	1.89292	1.20208	0.994702	1.21814		1.37815	0.134762
			47.5	1.13445	1.24887	1.23768	1.147	2.95537	1.37912	1.41531	0.832374	1.23766		1.4	0.203		47.5			1.07641	1.36458	1.62491	1.25373	0.885995	0.712614		1.15304	0.135241
			47.75	1.04819	1.3292	1.15517	4.37385	1.96584	1.31185	1.75309	1.00778	1.55327		1.7222	0.3476		47.75			1.12922	1.40146	1.92229	1.58477	0.923083	1.34365		1.38408	0.14252
			48	1.21265	1.20724	1.3453	1.66314	1.7925	1.57789	1.74823	0.92486	1.48948		1.44	0.0967		48			1.30305	1.33776	2.28577	1.26401	0.989018	0.791793		1.32857	0.210124
			48.25	1.24513	0.843253	1.32736	1.49305	1.9215	1.59623	1.32866	1.07426	1.13962		1.33	0.1052		48.25			1.31583	1.43649	1.95602	1.09098	0.802681	0.909096		1.25185	0.171187
			48.5	1.033	1.24156	1.44396	1.47595	2.71473	1.69114	0.996492	1.12592	1.49077		1.4678	0.1736		48.5			1.37686	0.986211	2.40287	1.22808	0.774976	0.603271		1.22871	0.261817
			48.75	1.07465	1.21235	1.28925	1.55174	2.09558	1.45691	1.12936	1.24436	1.17692		1.3589	0.1057		48.75			1.21363	1.40146	2.1979	1.15378	1.20095	1.01512		1.36381	0.174347
			49	1.39455	1.17178	1.67086	1.09486	1.9954	1.40682	1.86842	1.00413	1.59054		1.4656	0.1155		49			1.40214	1.25547	1.99083	1.19247	1.0577	0.611209		1.25164	0.184421
			49.25	0.939089	0.941176	1.17167	1.25492	2.26823	1.30654	1.29846	1.08763	1.24168		1.2789	0.1325		49.25			1.25294	0.916338	1.87018	1.07453	0.678738	0.652065		1.07413	0.184845
			49.5	1.1363	1.04703	1.4252	1.05576	2.33181	1.54119	2.3507	0.912528	1.19423		1.4444	0.181		49.5			1.36267	1.60167	1.80667	1.20109	0.907951	1.47801		1.39301	0.128441
			49.75	1.18979	1.12332	1.93387	1.33051	2.21465	1.60762	1.77154	1.23047	1.46007		1.5389	0.1238		49.75			1.21724	1.91533	1.92229	1.26111	1.20514	0.586514		1.35127	0.206279
[truncated: 31 more columns]

## Sheet: sup Figure 5
			Figure 4		sup Figure 5
			panel h		panel c		panel d
			Frequency Codetected	Frequency All events	Amplitude CA3 events	Amplitude CA1 events	injection configuration
			at 20 min	at 20 min	at 20 min	at 20 min
	f008 20/02/2018	control	105.136	104.632	101.069	100.423
	f000 21/02/2018	control	113.699	96.6921	108.318	104.537
	f002 21/02/2018	control	101.734	100.82	99.0837	104.006
	f004 21/02/2018	control	118.182	105.495	92.2796	116.702
	f002 22/02/2018	control	92.683	83.9161	106.205	110.176
	f001 02/08/2018	control	72.8324	105.036	77.0683	96.3034
	f000 02/08/2018	control	186.17	176.471	94.9864	116.753
	f000/1 25/09/2018	control	102.762	108.201	104.685	101.433
	f000 24 sept 2018	CA1 IGG	84.4445	223.313	90.3438	77.0773	2 pip
	f001 24 sept 2018	CA1 IGG	58.0645	70.5882	105.313	57.3835	2 pip
	f002 25 sept 2018	CA1 IGG	130.769	79.4203	121.472	151.011	2 pip
	f003 25 sept 2018	CA1 IGG	142.857	140.351	110.557	61.2839	2 pip
	f000/1 25 sept 2018	CA1 IGG	112.941	85	119.362	79.2366	2 pip
	f000 27 sept 2018	CA1 IGG	160.494	145.055	147.301	63.3437	2 pip
	f001 27 sept 2018	CA1 IGG	126.733	128.319	103.899	70.8393	2 pip
	f002 27 sept 2018	CA1 IGG	118.421	101.818	126.82	102.654	2 pip
	f001 02/08/2018	CA3 IGG	124.106	107.279	97.8973	109.501	3 pip
	f000 02/08/2018	CA3 IGG	62.9867	91.3369	100.329	106.281	3 pip
	f005 01/08/2018	CA3 IGG	119.542	163.952	77.0778	118.432	3 pip
	f004 01/08/2018	CA3 IGG	204.32	113.771	103.246	115.632	3 pip
	f002 01/08/2018	CA3 IGG	34.4709	57.971	36.0587	108.739	3 pip+++	tissue displacement at the recording site
	f000 21/06/2018	CA3 IGG	91.6901	96.7439	117.756	84.1425	3 pip
	f003 28/03/2018	CA3 IGG	103.846	102.469	55.6645	103.82	2 pip
